# Supplementary material for: L. pneumophila resists its self-harming metabolite HGA via secreted factors and collective peroxide scavenging
Source: mBio. 2023 Sep 20;14(5):e01207-23. doi: 10.1128/mbio.01207-23 (PMC10653783; doi:10.1128/mbio.01207-23)
Supplement: Table S1 — RNA-seq normalized read counts and statistical analyses comparing expression between high- and low-density Legionella cultures with and without HGA, after 1 hour of incubation. [file mbio.01207-23-s0006.xlsx]

## Sheet: deseq2_norm_read_counts
condition	LD_HGA_R1	LD_noHGA_R1	HD_HGA_R1	HD_noHGA_R1	LD_HGA_R2	LD_noHGA_R2	HD_HGA_R2	HD_noHGA_R2	LD_HGA_R3	LD_noHGA_R3	HD_HGA_R3	HD_noHGA_R3
locus tag
lpg0001	7747	6947	5310	5260	4977	4304	4096	2981	3496	5281	3887	2996
lpg0002	1089	1143	922	792	768	853	674	477	431	924	677	602
lpg0003	1662	1081	664	539	858	908	303	262	735	811	367	399
lpg0004	28033	14035	23488	23378	11880	10646	25695	18797	22532	10450	19572	12101
lpg0005	331	355	207	253	312	346	180	146	184	351	223	331
lpg0006	432	842	428	347	713	846	357	301	225	854	432	354
lpg0007	367	564	409	352	477	591	404	262	191	623	397	410
lpg0008	1470	3294	1423	1358	2611	3227	1836	1166	257	2830	1693	634
lpg0009	899	778	4006	3983	928	842	8135	4869	209	649	4043	3677
lpg0010	1848	2400	5266	5533	2197	2179	10218	8113	584	2106	6719	6315
lpg0011	833	1221	914	844	895	1081	1060	676	240	1007	853	413
lpg0012	4299	4391	3028	3112	3659	3939	4794	3220	841	3851	3471	2919
lpg0013	768	1416	855	538	1075	1322	887	690	239	1389	886	1117
lpg0014	679	959	465	390	660	698	415	399	260	789	541	332
lpg0015	375	484	239	223	331	475	220	186	165	368	243	204
lpg0016	331	451	224	211	302	344	196	185	102	413	267	225
lpg0017	450	531	304	255	374	394	187	154	172	488	244	252
lpg0018	496	566	346	356	410	411	234	246	154	466	339	312
lpg0019	1359	2280	1121	913	2187	2931	1436	926	313	2213	1085	787
lpg0020	4093	3665	1845	1569	1896	2739	1598	900	1499	1682	850	493
lpg0021	1896	1785	2456	2120	1432	1527	2064	1605	1024	1517	2241	898
lpg0022	2157	2504	2417	2199	2096	2206	2703	2085	1232	2258	2531	2045
lpg0023	640	851	705	661	708	756	1041	766	141	793	946	343
lpg0024	108	227	138	138	166	196	150	96	62	244	126	121
lpg0025	554	762	457	382	499	527	356	228	212	645	384	259
lpg0026	5659	5066	5134	5067	3430	3747	5810	4052	1926	3977	5088	2978
lpg0027	667	783	1317	1291	642	625	1547	1243	231	671	1640	1704
lpg0028	761	985	506	458	767	729	415	307	279	779	380	336
lpg0029	1565	1866	1132	944	1661	1859	1165	1056	776	1585	1326	1339
lpg0030	347	585	466	406	413	558	528	433	90	476	390	129
lpg0031	4	0	0	26	5	0	12	0	0	0	0	11
lpg0032	314	477	335	309	385	432	309	287	148	434	344	338
lpg0033	733	1605	744	622	1277	1431	690	536	217	1496	809	925
lpg0034	670	672	440	339	654	717	357	382	381	658	474	194
lpg0035	631	609	482	396	802	959	638	643	266	554	636	342
lpg0036	868	652	459	421	534	564	341	233	376	497	291	202
lpg0037	408	322	356	307	328	295	503	352	151	286	312	320
lpg0038	2435	4206	1853	1560	3041	3623	1614	1192	938	3494	1749	1871
lpg0039	131	105	77	60	82	81	65	50	35	96	63	22
lpg0040	413	459	229	190	324	319	146	145	172	382	172	91
lpg0041	502	541	295	305	357	506	190	148	222	488	230	316
lpg0042	784	637	692	820	568	543	996	700	279	479	709	370
lpg0043	1564	1765	1458	1385	1239	1359	1781	1378	601	1425	1667	988
lpg0044	1446	829	667	580	639	846	393	369	1396	588	418	181
lpg0045	162	113	104	87	88	74	76	58	75	108	98	23
lpg0046	609	815	524	433	561	724	404	347	209	752	445	275
lpg0047	292	333	223	187	289	294	145	126	120	360	203	227
lpg0048	249	436	183	167	261	330	145	141	114	368	207	186
lpg0049	375	540	311	249	399	471	199	183	131	505	274	214
lpg0050	683	1003	518	484	778	819	503	460	280	916	529	522
lpg0051	272	250	97	93	173	270	71	49	67	199	87	37
lpg0052	442	818	365	341	594	699	290	221	160	781	388	323
lpg0053	101	138	72	63	106	105	67	47	37	111	73	41
lpg0054	169	210	122	101	145	169	141	83	43	132	88	49
lpg0055	354	390	202	198	325	331	188	155	148	363	183	176
lpg0056	1405	1297	701	593	1611	2263	1097	1062	462	1128	809	1347
lpg0057	384	365	197	173	233	293	159	108	194	248	151	52
lpg0058	885	822	250	228	192	174	223	132	2279	829	223	101
lpg0059	1465	1753	801	801	1077	1125	366	322	772	1513	543	349
lpg0060	3817	3521	2732	2682	2361	2504	2176	1979	1496	2759	2424	2068
lpg0061	395	375	390	322	276	293	275	259	142	287	413	229
lpg0062	1310	1362	1214	1098	1130	1309	1040	989	613	1098	1193	714
lpg0063	15073	32655	12690	11141	18787	25914	22881	15035	785	31045	26740	15754
lpg0064	2666	8695	3640	3056	4443	7206	6303	3787	88	7862	9124	6465
lpg0065	1242	5961	2107	1854	3291	4594	2942	2255	59	5683	5437	4250
lpg0066	1677	8447	3121	2493	4514	7518	4950	3064	144	7018	6194	4537
lpg0067	348	1471	687	465	855	1137	878	544	64	1177	1049	660
lpg0068	215	1066	350	281	582	774	416	348	105	865	644	478
lpg0070	474	787	465	458	671	867	569	390	165	762	505	427
lpg0071	0	0	4	0	0	0	11	16	0	0	3	0
lpg0072	9109	5707	5161	4946	3741	3687	3775	3571	6202	4064	4846	2894
lpg0073	795	763	622	653	609	694	603	549	413	658	711	511
lpg0074	2817	2992	2564	2562	2268	2432	2996	2298	1010	2568	2993	1688
lpg0075	784	918	1066	910	712	855	971	865	149	822	997	874
lpg0076	334	576	221	251	350	375	187	148	102	461	294	174
lpg0077	827	1257	909	817	896	884	762	604	305	1066	812	865
lpg0078	1133	1208	994	1058	938	912	1048	720	681	1035	915	616
lpg0079	262	504	405	461	365	393	504	357	142	383	399	387
lpg0080	539	1158	604	473	1002	1710	732	449	231	1222	633	360
lpg0081	17807	12684	11469	10942	11751	14051	14759	11354	7446	10181	12711	7100
lpg0082	1112	1461	864	818	1063	1146	679	525	452	1186	759	346
lpg0083	2061	2076	1850	1958	1405	1455	1116	981	1189	1622	1482	869
lpg0084	826	851	523	492	625	605	329	302	333	740	418	302
lpg0085	254	268	175	141	220	242	84	69	123	218	101	65
lpg0086	614	682	366	328	512	532	241	179	206	592	333	144
lpg0087	827	928	1072	947	757	697	1032	791	297	762	986	1128
lpg0088	1303	1810	644	523	1965	2332	713	695	311	1686	796	1446
lpg0089	358	389	244	241	259	264	212	190	122	307	242	174
lpg0090	4168	6406	3453	2963	4317	4668	2296	1759	1546	5105	2781	2550
lpg0091	366	618	507	481	414	457	357	253	136	517	457	518
lpg0092	2847	5186	2496	2172	3741	4391	2399	1989	1010	4489	2468	2149
lpg0093	102	234	188	208	246	231	216	167	43	228	225	60
lpg0094	120	168	182	144	137	183	197	154	58	179	191	295
lpg0095	265	410	253	178	322	361	239	195	123	343	269	147
lpg0096	408	813	392	329	915	957	440	277	99	819	452	243
lpg0097	997	1054	1334	1193	775	722	1141	1176	400	848	1503	832
lpg0098	577	955	477	385	762	774	318	362	182	976	504	495
lpg0099	303	335	194	170	247	300	131	124	121	288	136	131
lpg0100	122	155	101	90	115	126	87	88	67	148	116	204
lpg0101	343	451	524	421	417	371	452	385	106	429	578	638
lpg0102	455	1121	662	560	676	1023	650	474	191	1049	673	824
lpg0103	283	458	319	246	345	430	382	299	99	420	425	263
lpg0104	107	175	61	61	128	145	44	52	61	174	97	57
lpg0105	429	494	252	185	351	365	165	155	215	424	238	171
lpg0106	328	223	171	145	152	148	98	107	142	170	141	72
lpg0107	3571	2355	2457	2200	1521	1711	1710	1386	2697	1803	1816	966
lpg0109	736	1201	585	444	671	875	354	584	420	1143	791	854
lpg0110	300	517	323	297	363	393	316	224	102	383	333	197
lpg0111	91	131	72	55	99	134	65	55	40	99	65	36
lpg0112	970	2655	2144	1932	2671	3388	3482	2459	228	2614	2337	2545
lpg0113	1257	1482	896	881	1474	1389	1034	737	329	1235	812	501
lpg0114	460	1279	1938	1631	1244	1407	2997	2038	187	1147	1993	1282
lpg0115	79	294	434	431	265	299	582	466	11	281	418	252
lpg0116	1153	2401	3769	3499	2183	2269	4339	2960	341	1957	3179	3473
lpg0117	654	919	1451	1365	736	821	1481	1122	315	741	1309	928
lpg0118	1412	2586	2693	2225	1862	1927	2422	1662	259	2119	2272	1896
lpg0119	2190	1289	1708	1747	773	686	1004	942	1693	1017	1299	704
lpg0120	1327	1009	1154	1172	653	685	665	545	906	828	743	594
lpg0121	674	1015	509	470	754	851	416	381	195	755	490	382
lpg0122	293	453	491	505	399	370	489	489	149	481	582	367
lpg0123	441	776	697	622	628	673	768	516	155	761	723	467
lpg0124	462	861	595	553	600	897	529	420	188	920	588	647
lpg0125	150	230	86	67	162	209	86	41	48	236	75	75
lpg0126	2091	7753	2362	1982	7030	8776	2730	1933	205	7282	3023	1336
lpg0127	809	1825	2219	1903	1401	1327	1678	1148	442	1576	2062	1650
lpg0128	1219	1739	2635	2561	1138	1144	1935	1380	173	1418	2662	2191
lpg0129	8609	8413	10682	10230	5532	5504	9349	5385	1329	6242	11528	8393
lpg0130	17550	18957	17246	15903	14557	15715	19462	13352	2417	15162	17748	14311
lpg0131	2056	2526	2621	2706	1768	1972	2000	2039	681	2068	2395	2507
lpg0132	861	1021	1042	879	779	829	884	679	290	853	965	1443
lpg0133	226	395	154	140	196	248	103	61	79	298	107	54
lpg0134	359	429	282	246	254	255	144	128	109	314	211	528
lpg0135	1211	1521	1562	1469	1180	1202	1986	1464	450	1316	1474	1063
lpg0136	566	1159	885	723	919	1126	1006	702	213	1050	833	656
lpg0137	294	978	1233	947	852	830	1350	841	173	894	989	660
lpg0138	619	1582	2083	2011	1210	1312	2056	1348	260	1374	1846	1276
lpg0139	3284	7425	4976	4080	5440	6075	4262	2961	1035	6502	4940	3887
lpg0140	1917	3291	1588	1411	2865	3100	1691	1120	474	2760	1646	881
lpg0141	1435	2618	2025	1851	2108	2115	1882	1246	415	2130	1925	1278
lpg0142	4972	1418	1847	1936	808	637	581	491	3836	974	638	516
lpg0143	0	0	0	0	0	0	15	0	0	0	0	47
lpg0144	25	0	0	0	0	27	89	65	93	0	0	19
lpg0145	418	432	269	267	212	282	220	216	264	404	308	60
lpg0146	339	330	300	305	167	237	339	275	151	280	311	454
lpg0147	148	173	178	178	125	157	152	203	87	198	239	185
lpg0148	427	431	254	221	350	402	169	171	198	407	256	188
lpg0149	238	307	148	132	171	223	131	97	133	277	180	116
lpg0150	596	525	414	378	329	355	273	276	323	419	281	164
lpg0151	275	255	234	207	199	227	230	198	95	204	223	138
lpg0152	435	466	252	248	357	367	210	153	126	387	186	179
lpg0153	124	173	142	116	128	160	97	83	51	166	117	110
lpg0154	1022	2043	1149	1062	1538	1813	1300	1015	197	1822	1390	751
lpg0155	105	125	103	103	100	108	114	133	98	125	149	129
lpg0156	275	368	287	243	250	265	279	222	96	317	318	310
lpg0157	360	457	262	243	465	604	301	250	89	323	205	123
lpg0158	114	144	149	136	175	270	177	124	34	119	97	60
lpg0159	175	187	110	113	155	172	85	52	48	128	80	51
lpg0160	2163	2646	2514	2237	1936	2013	2195	1942	1239	2329	2569	1891
lpg0161	182	303	131	130	249	258	116	112	84	312	169	94
lpg0162	45	69	34	28	46	68	22	19	17	55	22	50
lpg0163	362	651	355	317	544	660	382	294	220	595	463	279
lpg0164	17	9	0	12	17	0	0	5	10	7	12	0
lpg0165	258	428	402	329	266	299	354	321	102	425	559	240
lpg0166	269	294	188	171	211	226	133	107	143	297	175	189
lpg0167	273	259	345	401	118	120	241	301	327	170	462	847
lpg0168	158	221	104	86	127	166	56	64	63	154	99	61
lpg0169	275	370	196	181	275	323	128	88	107	350	214	123
lpg0170	651	781	408	410	477	557	314	278	340	559	377	321
lpg0171	38	59	25	26	28	33	15	20	19	39	32	13
lpg0172	480	606	531	442	352	413	385	356	304	439	466	417
lpg0173	563	574	287	306	405	410	248	202	291	507	258	203
lpg0174	108	38	23	16	70	30	30	13	31	34	30	17
lpg0175	39	18	13	23	36	21	21	9	11	25	20	15
lpg0176	152	206	97	70	166	193	68	40	93	162	60	59
lpg0177	210	414	131	133	228	301	89	63	102	366	112	112
lpg0178	359	424	234	211	384	422	147	97	131	414	191	158
lpg0179	245	321	199	183	274	249	138	150	143	274	232	98
lpg0180	375	633	641	599	189	274	170	143	104	322	221	264
lpg0181	519	1115	600	463	1236	1332	856	494	126	905	634	278
lpg0182	154	186	232	192	180	180	184	122	43	150	179	49
lpg0183	441	760	400	344	426	528	263	235	206	729	373	393
lpg0184	109	159	74	68	71	132	52	42	54	141	69	20
lpg0185	91	101	50	51	60	86	31	23	44	107	56	32
lpg0186	159	193	91	100	131	171	52	70	60	190	101	72
lpg0187	197	517	201	176	259	392	141	140	101	485	200	185
lpg0188	208	389	216	174	203	303	125	121	68	376	174	116
lpg0189	343	539	181	159	441	610	268	143	52	484	197	118
lpg0190	26	18	9	10	7	20	8	3	14	9	3	2
lpg0191	68	123	86	63	97	188	78	67	40	122	84	57
lpg0192	119	202	95	91	117	205	63	51	41	167	92	80
lpg0193	36	81	24	46	47	60	12	12	26	64	17	9
lpg0194	559	935	822	799	500	619	623	471	318	840	900	615
lpg0195	3913	1854	7435	7362	1413	1365	12377	8157	829	1503	8420	4120
lpg0196	484	532	355	320	381	440	329	270	172	524	331	276
lpg0197	420	624	590	665	262	252	486	379	155	431	638	780
lpg0198	397	627	398	402	318	437	268	234	139	534	325	132
lpg0199	2351	2305	3482	3271	1374	1257	3185	2325	1067	1724	3425	2298
lpg0200	280	449	740	605	324	290	867	641	124	361	929	270
lpg0201	168	337	162	172	228	308	237	180	43	337	313	141
lpg0202	109	141	65	65	102	96	68	43	57	105	75	110
lpg0203	348	612	298	204	424	560	332	271	129	498	330	593
lpg0204	163	363	183	167	242	244	142	94	101	318	197	166
lpg0205	364	458	159	176	303	365	141	128	134	346	172	116
lpg0206	532	724	307	309	465	486	294	227	222	544	350	117
lpg0207	34	41	9	15	15	38	19	14	4	26	6	12
lpg0208	1310	1969	1082	1035	1447	1877	1078	774	451	1876	984	832
lpg0209	782	1059	843	843	831	943	1232	869	276	1027	765	620
lpg0210	3080	3190	4009	3441	2653	2861	4472	3315	1397	2714	4017	3244
lpg0211	73	82	90	79	55	50	42	50	48	61	97	21
lpg0212	160	311	132	147	172	238	108	75	65	260	152	92
lpg0213	83	93	106	92	62	65	87	68	55	74	68	45
lpg0214	97	170	124	109	107	103	118	114	52	131	127	90
lpg0215	391	418	438	393	239	226	372	269	198	262	351	352
lpg0216	75	109	54	53	48	70	48	37	38	64	58	65
lpg0217	215	365	294	252	226	302	333	241	121	357	289	153
lpg0218	128	328	137	136	182	279	121	102	83	328	140	215
lpg0219	223	477	197	199	247	360	227	196	119	527	227	206
lpg0220	58	104	50	52	86	100	30	23	24	142	32	31
lpg0221	169	651	144	113	434	725	69	67	46	1005	106	96
lpg0222	394	765	159	101	333	495	64	54	148	620	77	36
lpg0223	6311	3081	1945	2018	1166	1098	596	471	5377	1983	685	454
lpg0224	1533	593	291	302	326	399	176	139	914	494	283	350
lpg0225	715	378	578	511	242	287	254	238	1526	330	531	837
lpg0226	306	537	222	214	452	541	163	179	166	512	230	266
lpg0227	1462	2579	2948	2477	2323	2947	3980	2780	240	2341	3287	3042
lpg0228	277	548	323	265	368	471	253	256	127	560	328	364
lpg0229	97	156	66	85	112	201	63	80	41	179	113	102
lpg0230	845	922	670	585	698	879	476	438	279	869	721	674
lpg0231	468	651	391	308	435	595	235	232	172	655	304	328
lpg0232	461	1012	331	304	846	1374	360	268	114	1048	338	588
lpg0233	588	834	783	641	604	766	867	723	275	843	771	854
lpg0234	786	2789	710	559	2840	4471	1196	794	248	3034	1044	587
lpg0235	221	398	164	96	362	433	182	141	74	418	177	141
lpg0236	951	1443	618	524	1024	1093	389	390	378	1328	524	307
lpg0237	606	1159	640	575	730	1055	631	436	175	1161	604	601
lpg0238	503	1093	1246	1255	690	696	1455	1180	171	1007	1349	992
lpg0239	180	355	619	613	282	295	782	621	84	358	612	389
lpg0240	414	854	382	269	837	1095	401	322	126	864	500	192
lpg0241	185	357	129	168	235	333	195	106	77	372	184	173
lpg0242	203	357	168	177	233	340	145	135	78	360	179	181
lpg0243	937	1328	943	857	709	994	999	714	274	1169	1005	1307
lpg0244	295	629	1597	1447	703	746	3469	2468	105	673	1993	1604
lpg0245	1390	3180	3734	3430	3209	3814	7366	5286	373	2894	5159	3931
lpg0246	274	360	207	202	247	314	184	184	143	297	294	314
lpg0247	397	480	261	197	314	387	192	195	139	458	291	267
lpg0248	229	384	281	185	265	278	254	272	97	339	354	78
lpg0249	1720	2278	1686	1310	1781	1828	1686	1375	543	1867	1741	1896
lpg0250	2501	2492	2985	2689	2042	1827	1657	1167	1171	1840	1442	1307
lpg0251	1810	1435	914	836	1192	1304	540	469	503	1016	617	593
lpg0252	1311	1802	990	852	1369	1347	566	553	418	1394	806	762
lpg0253	273	301	194	224	171	181	188	133	108	203	179	176
lpg0254	100	119	107	100	78	87	59	56	47	137	112	101
lpg0255	419	513	499	398	362	465	317	355	218	483	522	525
lpg0256	85	103	61	61	81	122	66	48	33	94	59	45
lpg0257	219	302	200	173	192	255	114	96	104	236	160	93
lpg0258	492	651	341	398	649	691	447	417	216	558	381	393
lpg0259	319	442	252	213	305	356	185	206	194	475	227	148
lpg0260	172	174	118	129	94	163	111	115	83	139	106	144
lpg0261	38	15	23	26	13	8	15	8	18	24	12	15
lpg0262	963	750	521	559	592	534	402	371	459	624	484	350
lpg0263	159	227	130	131	136	148	85	74	75	216	146	167
lpg0264	585	785	462	426	600	589	347	310	162	663	422	409
lpg0265	743	953	626	635	725	772	585	466	206	771	658	679
lpg0266	731	288	107	104	476	197	101	84	225	216	129	104
lpg0267	1380	1583	932	849	1617	1870	1022	932	447	1355	1252	758
lpg0268	135	190	79	78	139	180	60	45	30	150	102	32
lpg0269	745	1526	758	700	1173	1246	733	548	279	1476	877	738
lpg0270	286	737	473	428	455	549	395	353	120	681	516	506
lpg0271	92	143	96	109	99	98	77	68	52	122	81	53
lpg0272	104	140	147	114	126	134	125	111	54	124	162	142
lpg0273	101	120	77	67	74	85	62	29	48	120	26	46
lpg0274	579	942	340	304	623	918	197	194	220	832	345	265
lpg0275	1478	2673	1234	887	2642	3441	1139	1076	924	2517	1285	969
lpg0276	853	1187	1040	924	859	1030	1293	1103	191	1100	1231	1086
lpg0277	410	483	662	604	311	419	1033	697	134	381	836	619
lpg0278	367	471	381	329	361	420	579	456	123	382	455	266
lpg0279	761	818	1048	945	742	662	1444	1038	421	693	1061	1301
lpg0280	671	804	947	755	563	565	982	650	199	588	768	649
lpg0281	463	600	476	424	394	346	444	361	206	432	478	404
lpg0282	676	835	852	799	702	865	985	678	259	788	842	432
lpg0283	310	597	389	291	369	451	223	243	156	547	325	381
lpg0284	491	975	358	302	821	997	344	258	117	855	377	108
lpg0285	2099	2524	2088	1980	1991	1793	1634	1209	543	1990	1615	808
lpg0286	1103	1764	2006	1975	1167	1243	2059	1266	316	1509	1988	1677
lpg0287	2984	1922	2234	2393	1780	1608	2048	1751	2015	1608	1910	1406
lpg0288	260	218	74	90	170	187	100	51	116	207	74	70
lpg0289	545	826	484	434	551	714	552	444	341	707	461	391
lpg0290	1163	1555	871	811	1146	1230	561	497	429	1453	764	711
lpg0291	1366	878	1330	1329	698	500	730	732	823	705	1116	674
lpg0292	614	658	452	431	489	478	261	191	233	530	343	334
lpg0293	6024	7220	5599	5144	5375	5871	6613	4831	1430	5790	6681	5766
lpg0294	27648	12945	19863	19796	12214	12649	24546	20557	37918	11140	19309	13357
lpg0295	2460	1247	1903	1883	1223	1029	1927	1545	2029	1051	1513	658
lpg0296	875	777	472	445	517	643	325	261	643	675	377	253
lpg0297	1106	1354	623	518	879	1125	416	440	707	1166	659	545
lpg0298	577	1260	500	443	758	1110	314	302	259	1124	412	482
lpg0299	900	2047	747	566	1215	1616	504	406	458	1901	611	515
lpg0300	143	298	123	115	187	271	69	55	63	266	110	91
lpg0301	519	950	382	348	618	758	250	204	200	787	304	449
lpg0305	251624	84969	528608	442837	55409	24309	395898	558589	646327	76063	727670	5818450
lpg0306	94393	23556	145881	134804	12875	5245	118317	134855	214325	15962	187228	100105
lpg0307	1236	53	478	378	8	9	352	297	497	38	524	176613
lpg0314	2943	7316	2336	2064	3178	5621	1469	1309	1848	7143	2094	1663
lpg0316	292	683	178	159	285	477	121	135	137	543	200	133
lpg0317	322	733	209	152	326	528	117	96	153	663	182	197
lpg0318	283	656	224	140	309	616	160	78	246	594	190	192
lpg0319	984	1349	470	415	626	966	294	190	833	1002	333	201
lpg0320	1545	1435	481	581	743	1125	480	266	1497	1120	422	211
lpg0321	453	589	249	233	289	450	170	155	412	547	196	129
lpg0322	1863	2751	769	774	1196	1891	588	451	1226	1910	656	475
lpg0323	1525	2232	1125	938	1216	1608	965	841	1094	1878	1099	1148
lpg0324	84	173	107	99	105	158	73	95	50	156	82	104
lpg0325	61	145	63	68	87	123	61	71	56	132	90	150
lpg0326	2528	4590	2263	2018	2641	3426	1772	1469	1414	4072	2446	3211
lpg0327	897	2618	1059	866	1513	1979	1075	671	653	2161	1298	1463
lpg0328	156	295	166	163	200	252	175	105	111	315	203	46
lpg0329	691	1197	737	609	825	958	630	466	431	1144	801	441
lpg0330	297	820	319	297	464	755	267	204	168	793	346	109
lpg0331	190	698	287	176	344	826	288	197	169	741	318	484
lpg0332	982	2313	1014	837	1278	1871	849	612	719	2248	1036	1047
lpg0333	139	397	200	151	185	287	139	98	131	394	188	92
lpg0334	107	274	152	117	156	225	107	95	87	282	199	179
lpg0335	396	1069	582	504	576	844	509	438	343	1080	725	883
lpg0336	228	508	315	258	290	429	329	294	166	569	422	382
lpg0337	158	284	246	210	140	220	235	173	109	284	236	210
lpg0338	279	482	391	357	256	343	366	279	221	474	442	178
lpg0339	428	800	504	402	425	647	509	325	352	760	589	463
lpg0340	395	574	442	351	290	440	359	288	267	597	469	205
lpg0341	286	527	309	334	243	492	264	227	230	568	363	134
lpg0342	134	269	121	101	121	248	97	68	101	266	116	179
lpg0343	324	424	239	247	273	461	230	211	207	441	299	237
lpg0344	381	525	472	360	325	496	378	338	330	608	490	633
lpg0345	239	404	350	254	207	265	274	236	186	380	369	331
lpg0346	455	584	635	502	347	464	559	431	384	543	675	631
lpg0347	40	80	79	56	43	79	88	52	33	80	110	95
lpg0348	185	279	280	255	176	197	240	244	175	288	350	176
lpg0349	771	870	661	599	434	669	552	410	811	815	653	302
lpg0350	87	123	122	123	81	117	101	109	60	114	140	63
lpg0351	363	516	403	381	295	414	333	288	277	505	477	121
lpg0352	417	570	410	382	326	467	381	309	324	524	461	396
lpg0353	672	734	679	633	503	602	588	432	685	760	754	253
lpg0354	945	967	776	817	664	870	696	492	758	966	760	294
lpg0355	415	423	300	329	272	323	280	206	332	371	331	228
lpg0356	1411	2557	2461	1720	1883	2094	2198	1750	312	2350	2904	2823
lpg0357	457	733	354	288	465	554	234	196	194	580	315	311
lpg0358	687	1646	612	611	1098	1465	609	436	256	1422	588	827
lpg0359	335	1007	394	301	499	893	322	257	115	918	419	245
lpg0360	766	1805	742	629	986	1696	582	462	319	1634	667	657
lpg0361	396	805	380	341	523	664	311	217	230	869	407	341
lpg0362	361	543	375	325	441	481	294	233	241	548	339	361
lpg0363	527	736	355	372	507	560	332	267	211	674	305	142
lpg0364	518	667	493	402	472	726	534	457	157	598	628	399
lpg0365	2073	3274	4290	3908	2477	3071	5695	3899	472	2855	5053	3559
lpg0366	546	746	549	584	554	576	429	291	246	674	537	785
lpg0367	139	264	88	79	352	373	119	111	44	168	100	74
lpg0368	81	267	94	42	501	794	191	195	52	294	428	1403
lpg0369	558	1281	560	490	999	1079	401	327	163	1138	579	430
lpg0370	330	703	368	363	419	536	239	194	95	617	347	152
lpg0371	203	470	197	141	351	432	137	123	63	458	237	171
lpg0372	131	290	98	80	179	231	57	57	32	270	91	56
lpg0373	96	116	73	65	66	73	45	31	17	88	53	70
lpg0374	207	294	155	202	182	196	164	117	150	263	150	120
lpg0375	376	413	265	280	294	326	252	220	108	366	333	90
lpg0376	2175	4094	2221	1832	3745	5331	3127	2282	775	4173	2668	1261
lpg0377	773	805	508	608	390	549	267	179	438	592	292	168
lpg0378	232	324	248	243	247	306	288	226	113	283	289	297
lpg0379	904	1408	589	569	1101	1375	737	579	231	1214	781	618
lpg0380	826	1113	656	530	1252	1207	922	772	253	1090	916	544
lpg0381	237	292	325	274	245	358	285	231	57	192	193	130
lpg0382	1429	1696	1362	1270	1370	1436	1331	992	433	1427	1286	1389
lpg0383	1135	1895	1036	891	1514	1563	988	754	312	1820	1122	1093
lpg0384	1355	1835	1153	967	1377	1490	735	675	661	1772	1155	851
lpg0385	1365	1732	1778	1718	1398	1561	2146	1821	525	1659	2214	1027
lpg0386	562	726	870	836	637	595	935	714	207	684	1003	347
lpg0387	127	152	99	82	131	151	79	70	56	139	75	77
lpg0388	663	1020	446	388	731	909	363	268	347	920	466	233
lpg0389	27	51	64	43	44	42	84	81	11	44	57	59
lpg0390	644	1266	837	694	931	1237	1058	874	172	1219	1039	743
lpg0391	410	507	239	228	335	516	197	190	272	494	263	411
lpg0392	452	539	424	351	424	489	416	425	230	421	500	523
lpg0393	646	771	485	526	666	706	557	429	158	592	549	356
lpg0394	46	86	81	62	57	72	42	29	29	92	77	28
lpg0395	160	308	250	234	127	204	123	98	77	251	194	124
lpg0396	248	649	212	227	317	468	172	120	130	581	282	263
lpg0397	261	542	243	180	285	394	158	103	110	499	240	121
lpg0398	64	120	70	53	62	84	48	28	37	120	64	67
lpg0399	140	429	205	169	233	320	151	123	96	426	271	114
lpg0400	1005	2528	980	750	1541	1761	758	536	226	2110	1027	897
lpg0401	244	489	256	197	508	609	298	233	45	509	310	163
lpg0402	729	1149	546	509	1013	1246	403	391	238	1233	499	304
lpg0403	420	750	280	234	672	852	312	273	93	740	366	204
lpg0404	1250	1847	1308	1030	2141	2177	1908	1621	748	1698	1615	1633
lpg0405	93	166	122	95	136	184	174	138	38	128	150	80
lpg0406	78	197	106	113	113	126	96	115	57	218	131	171
lpg0407	146	427	232	159	290	445	159	129	79	504	222	309
lpg0408	94	175	109	104	166	194	86	94	65	180	178	95
lpg0409	105	189	76	55	108	191	46	25	33	173	91	50
lpg0410	29	68	26	16	38	35	11	18	17	41	34	8
lpg0411	53	110	32	43	77	87	37	37	41	101	35	35
lpg0412	93	158	68	61	82	113	60	44	34	141	80	101
lpg0413	134	148	78	98	104	86	55	56	67	124	70	77
lpg0414	356	478	339	314	387	443	409	382	248	547	419	581
lpg0415	99	187	119	117	210	196	102	140	79	224	221	73
lpg0416	356	877	341	269	599	973	291	271	149	877	409	977
lpg0417	66	137	80	85	97	117	85	50	29	133	83	32
lpg0418	197	288	246	230	202	189	284	193	142	263	220	252
lpg0419	107	151	113	63	83	127	87	96	86	127	100	155
lpg0420	61	50	42	47	22	29	42	19	27	55	49	38
lpg0421	160	190	120	123	125	152	102	81	105	165	155	98
lpg0422	343	557	267	255	378	530	190	185	192	602	208	278
lpg0423	43	91	35	43	70	78	27	31	24	82	41	64
lpg0424	126	170	64	94	116	113	53	54	30	157	74	25
lpg0425	5705	5545	3041	3255	3938	4459	2307	1861	1727	4433	2656	2826
lpg0426	9288	8550	8542	8604	5452	5775	7784	7017	3377	7010	8932	11911
lpg0427	1009	734	836	829	477	421	695	465	456	538	621	284
lpg0428	440	467	395	409	266	260	229	213	243	387	371	318
lpg0429	790	1351	566	604	780	884	315	344	265	1052	463	703
lpg0430	150	216	122	86	141	137	67	90	57	170	95	121
lpg0431	70	90	57	62	59	85	62	48	30	64	50	68
lpg0432	165	121	74	68	101	81	73	48	45	99	88	53
lpg0433	106	92	69	62	95	53	74	52	23	79	68	30
lpg0434	220	308	196	157	234	266	145	116	103	367	241	174
lpg0435	67	79	48	43	53	60	30	22	15	48	38	25
lpg0436	2160	5206	2459	1894	5094	7197	3007	2005	425	4898	2568	4061
lpg0437	2354	4795	2220	1992	5212	5999	2497	1968	596	4697	2504	975
lpg0438	176	201	165	154	143	159	90	107	77	193	198	346
lpg0439	4776	5653	3433	2996	4952	5042	3150	2206	1354	4814	3090	1279
lpg0440	4007	4284	4239	3511	3251	4697	4344	3940	1923	3923	4792	3544
lpg0441	5517	4853	3907	4272	3289	2260	2973	2645	2165	3906	4386	1121
lpg0442	10659	8620	7104	6995	6054	5330	6314	5642	4347	6764	7843	6934
lpg0443	16648	8847	14113	14692	7037	6742	13687	12166	10017	7048	13453	13883
lpg0444	11046	6319	6863	7208	4659	4935	4561	3847	6675	4888	4371	2391
lpg0445	10124	7187	7352	7547	4581	4772	5426	4420	6827	5346	5782	4777
lpg0446	2760	2431	2404	2240	1731	1881	2199	1966	2158	1935	2696	1635
lpg0447	4036	6832	2873	2643	4513	5709	2179	1897	1122	5959	2961	5233
lpg0448	2719	3707	2369	1993	2528	3030	2131	2187	941	3635	2981	3067
lpg0449	1132	1424	977	830	1203	1253	923	695	345	1269	922	889
lpg0450	673	1113	1133	998	1025	1064	1254	955	288	953	1491	1126
lpg0451	445	907	1272	966	926	880	1055	924	414	839	1380	1096
lpg0452	978	1348	1306	992	1255	1093	1300	1052	591	1353	1803	3585
lpg0453	3776	3038	2534	2605	2727	2217	3061	2926	1385	2900	4005	2550
lpg0454	1790	1444	1819	1718	1094	1061	2483	1930	686	1452	2731	2290
lpg0455	925	875	930	813	652	803	1085	861	528	856	1195	865
lpg0456	1069	1439	1481	1265	1100	1375	1719	1413	673	1468	1847	1627
lpg0457	101	128	84	77	107	171	65	71	68	149	85	92
lpg0458	317	420	357	285	357	506	382	285	144	376	497	385
lpg0459	505	755	350	344	475	712	350	277	279	705	401	506
lpg0460	141	222	96	78	157	244	84	78	93	221	101	104
lpg0461	197	263	159	139	215	248	72	62	111	249	109	76
lpg0462	503	787	290	317	699	682	227	174	287	752	255	332
lpg0463	192	250	139	123	185	204	103	67	70	232	92	51
lpg0464	275	464	163	126	343	495	108	87	118	533	132	133
lpg0465	9	18	9	4	17	26	5	6	2	22	8	5
lpg0466	1105	1820	832	712	1395	1468	671	475	229	1732	670	673
lpg0467	12137	30716	8271	6752	32226	39697	9705	6863	1101	26588	8555	9543
lpg0468	1233	1607	1333	1164	1400	1555	1359	994	351	1314	1064	905
lpg0469	1302	1364	840	905	966	1019	711	641	818	1137	887	1134
lpg0470	638	995	896	796	681	971	790	576	372	903	776	722
lpg0471	277	342	271	260	214	288	148	133	134	260	147	135
lpg0472	858	839	812	723	678	512	594	808	643	693	1011	505
lpg0473	3207	2592	3606	3601	1749	2143	3148	2586	2106	2273	3225	1253
lpg0474	920	1748	700	587	1076	1364	543	469	280	1345	553	367
lpg0475	1550	2376	972	984	1891	2305	1017	883	740	2151	1193	2645
lpg0476	631	957	4792	4789	725	720	7999	5508	236	887	6023	1518
lpg0477	1596	1965	2954	2519	1620	2043	4135	2887	603	1785	3051	2949
lpg0478	102	195	86	76	151	139	50	71	38	193	130	127
lpg0479	79	90	45	53	48	73	30	35	20	106	34	16
lpg0480	6	6	10	6	6	11	2	3	3	10	3	5
lpg0481	109	248	72	50	141	211	35	34	69	187	73	46
lpg0482	98	218	100	73	117	168	47	43	61	190	66	38
lpg0483	2594	5052	1468	1416	5890	7069	2112	1465	329	4299	1583	1161
lpg0484	662	1848	624	571	966	1112	468	347	304	1648	753	522
lpg0485	312	632	328	269	398	524	250	182	172	635	341	271
lpg0486	1204	1908	867	801	808	997	590	497	872	1641	788	866
lpg0487	622	721	518	501	386	469	426	421	287	549	510	481
lpg0488	429	459	408	319	213	273	174	167	263	349	341	335
lpg0489	419	455	339	338	277	281	225	243	209	378	305	381
lpg0490	258	196	143	146	144	112	134	83	130	147	113	28
lpg0491	1562	829	785	628	355	409	559	402	905	512	637	326
lpg0492	447	268	167	167	122	112	104	100	270	163	110	105
lpg0493	233	120	61	95	98	80	113	58	107	77	62	54
lpg0494	300	257	196	191	230	175	462	313	128	226	180	122
lpg0495	192	254	212	200	204	239	641	437	67	200	174	124
lpg0496	104	218	228	159	216	188	518	361	70	215	200	192
lpg0497	336	642	335	308	739	961	519	370	112	557	343	168
lpg0498	1291	2143	1670	1411	2070	2293	1993	1387	334	1784	1600	984
lpg0499	3541	3317	7576	7361	2422	2380	10757	7640	2170	3141	9179	7187
lpg0500	2097	2852	1170	1079	2159	2541	924	832	949	2462	1216	743
lpg0501	2628	3072	2546	2440	1884	2044	2482	1777	1388	2349	2367	2612
lpg0502	766	943	790	724	649	702	983	679	259	744	983	824
lpg0503	73	325	100	93	189	224	90	38	40	358	123	95
lpg0504	280	564	251	239	297	379	163	144	110	465	267	202
lpg0505	539	955	426	413	568	583	299	242	269	810	378	261
lpg0506	1111	1530	760	637	1214	1493	609	487	443	1311	727	792
lpg0507	1101	1781	1262	1078	988	1319	966	609	542	1593	1345	1198
lpg0508	550	1148	431	418	696	943	274	211	248	1090	426	415
lpg0509	34	33	31	17	22	46	22	12	13	44	19	6
lpg0510	198	395	165	120	241	302	110	98	92	314	191	194
lpg0511	459	682	341	328	477	604	299	192	202	580	367	274
lpg0512	480	562	368	382	354	375	292	285	205	430	371	200
lpg0513	2860	3255	2226	2168	2300	2393	1752	1449	1157	2627	2076	1349
lpg0514	224	231	143	140	160	141	66	71	73	212	124	67
lpg0515	549	392	367	357	384	359	229	147	228	324	181	129
lpg0516	128	110	68	82	86	98	50	25	58	87	54	45
lpg0517	579	697	371	377	599	644	356	325	188	650	341	203
lpg0518	309	953	370	283	562	998	371	246	138	910	338	485
lpg0519	915	1785	1179	1066	2578	3094	1744	1288	287	1955	1277	653
lpg0520	447	569	344	310	508	584	331	303	169	484	351	363
lpg0521	207	195	186	114	135	142	154	100	78	123	124	101
lpg0522	236	297	234	268	244	290	164	114	127	266	167	161
lpg0523	827	704	669	622	666	544	427	447	372	600	563	379
lpg0525	19208	8485	13462	13030	8129	8499	14627	12909	23331	7720	12629	13793
lpg0526	2962	1165	1224	1156	1017	1025	991	1105	2526	993	1438	321
lpg0527	1328	594	519	503	509	562	500	362	618	517	423	482
lpg0528	416	447	364	330	334	332	224	170	181	388	300	55
lpg0529	183	272	183	187	218	198	175	101	93	179	205	107
lpg0530	1033	1327	1727	1674	1209	1240	1793	1651	616	1275	1731	1464
lpg0531	664	732	1548	1452	639	671	1957	1431	339	613	1415	874
lpg0532	752	969	2455	2284	770	838	3314	2413	589	871	2641	2122
lpg0533	961	1396	1582	1267	1209	1282	1584	1312	569	1325	1749	1293
lpg0534	872	1016	1238	1136	783	829	1301	1012	436	866	1519	1284
lpg0535	973	884	1089	1086	644	805	1267	828	550	730	1303	1498
lpg0536	133	232	173	120	199	256	125	112	59	295	146	168
lpg0537	13417	10102	17292	17250	7804	8732	21357	16400	11293	8004	15866	12608
lpg0538	6013	4618	4928	5219	3753	3261	5888	3563	3735	3545	4155	203
lpg0539	5016	2769	3039	3298	2317	2438	2950	1845	2809	2048	2195	976
lpg0540	10611	9841	5923	5846	9460	8055	7167	5398	2410	7680	6714	4023
lpg0541	3205	6611	3271	2829	4917	6091	3454	2484	1284	5916	4052	2401
lpg0542	162	285	237	253	196	247	224	203	116	310	334	216
lpg0543	423	826	361	319	516	699	265	294	185	717	379	300
lpg0544	334	622	286	261	414	605	292	382	85	606	610	401
lpg0546	682	1297	594	526	849	1079	853	776	143	1101	1163	590
lpg0547	3026	5561	2182	1728	3857	4617	2463	2129	696	4886	2848	2528
lpg0548	1458	2510	1262	1099	1502	2072	1135	1125	429	2111	1638	1537
lpg0549	1682	2889	1370	1164	1787	2048	1226	912	645	2432	1417	937
lpg0550	874	1131	470	411	979	1183	447	436	367	942	611	634
lpg0551	436	421	225	205	371	419	136	108	146	398	180	124
lpg0552	1318	2062	886	706	1685	1928	770	672	552	1951	984	994
lpg0553	124	163	86	75	94	111	46	26	72	132	82	60
lpg0554	168	209	104	86	149	161	60	45	54	212	77	93
lpg0556	509	519	330	278	426	451	318	251	165	497	385	108
lpg0557	1647	1497	1749	1540	1123	1187	1618	1303	569	1268	1592	1281
lpg0558	7193	6620	9721	9137	5744	5193	10461	7967	2978	5311	9229	9288
lpg0559	1219	2044	1345	1054	1292	1528	1054	862	497	1788	1305	1415
lpg0560	13930	12312	14608	15420	7639	7722	18497	12863	2656	9521	15572	11327
lpg0561	2113	2649	3352	3325	1816	1711	3558	3182	414	2381	3924	3738
lpg0562	182	282	333	274	182	246	379	329	65	228	359	291
lpg0563	7534	7394	1675	1366	3903	4849	1074	828	1558	3363	1487	519
lpg0564	1651	2948	1025	952	2341	2792	1059	970	561	2439	1198	1390
lpg0565	901	1665	657	565	868	1116	472	336	390	1244	642	550
lpg0566	215	365	199	120	230	249	141	110	66	278	152	67
lpg0567	371	623	261	219	492	537	198	149	153	522	219	187
lpg0568	516	1550	428	387	893	1351	281	241	235	1624	432	378
lpg0572	251624	84969	528608	442837	55409	24309	395898	558589	646327	76063	727670	5818450
lpg0573	94393	23556	145881	134804	12875	5245	118317	134855	214325	15962	187228	100105
lpg0574	1236	53	478	378	8	9	352	297	497	38	524	176613
lpg0577	423	630	285	296	381	576	261	187	157	505	262	358
lpg0578	1356	1884	1155	1045	1347	1452	1192	856	462	1533	1203	777
lpg0579	45	62	48	24	38	26	41	15	41	35	25	53
lpg0580	801	1137	839	729	832	841	838	533	255	839	853	490
lpg0581	1967	1928	2587	2374	1239	1272	2141	1726	944	1530	2169	157
lpg0582	1057	820	808	780	550	551	524	376	484	528	551	246
lpg0583	949	1287	805	705	1058	1150	691	465	390	1164	783	705
lpg0584	555	841	772	718	988	878	1069	678	95	750	823	517
lpg0585	2639	2376	2210	1977	1892	1903	2010	1705	1096	1997	2162	1995
lpg0586	2482	1201	4391	3951	1729	1346	8280	7618	1437	961	5218	4299
lpg0587	432	411	798	681	452	376	1558	1063	223	312	763	399
lpg0588	2867	3192	2839	2584	2341	2874	4390	2547	682	2402	2716	1747
lpg0589	437	462	410	379	445	505	564	532	187	374	545	364
lpg0590	527	705	658	569	694	899	684	443	204	657	602	561
lpg0591	80	143	120	94	109	134	112	107	40	140	162	59
lpg0592	301	283	222	283	249	251	262	249	113	328	341	215
lpg0593	970	1261	836	690	1013	1215	748	687	535	1322	895	895
lpg0594	146	115	99	90	81	73	105	87	61	125	118	26
lpg0595	270	253	129	129	149	198	167	120	76	230	138	108
lpg0596	143	473	132	130	259	330	88	91	55	528	181	62
lpg0597	954	1109	750	764	781	969	644	574	609	976	768	756
lpg0598	101	240	124	109	178	245	91	90	53	235	131	97
lpg0599	374	617	441	340	599	665	565	399	122	604	596	384
lpg0600	1425	1405	166	99	1717	1692	95	71	455	1409	83	59
lpg0601	958	1288	238	113	1569	1794	199	95	202	1382	124	113
lpg0602	253	379	207	124	580	515	148	123	58	473	159	86
lpg0603	165	348	180	70	547	616	177	77	37	417	88	91
lpg0604	154	416	242	137	547	567	214	133	54	425	161	137
lpg0605	59	125	61	50	139	132	53	44	13	136	51	42
lpg0606	14	26	26	15	40	31	24	15	7	42	19	21
lpg0607	29	61	25	26	33	53	26	21	29	55	30	11
lpg0608	102	128	93	69	122	170	92	75	46	118	65	39
lpg0609	341	317	330	369	242	261	352	278	78	281	312	274
lpg0610	1607	1679	1493	1550	1313	1076	1452	1064	515	1311	1520	803
lpg0611	1124	1045	669	621	671	851	506	496	573	1010	703	805
lpg0612	903	1795	1065	835	1163	1437	1034	876	348	1796	1097	1152
lpg0613	636	996	474	383	618	866	406	313	200	984	532	705
lpg0614	98	108	77	82	96	124	95	97	45	104	80	136
lpg0615	262	445	285	226	244	375	193	161	130	370	237	234
lpg0616	575	1360	696	709	864	1172	788	597	314	1278	832	484
lpg0617	195	421	225	180	275	298	138	98	110	412	199	225
lpg0618	161	310	134	122	157	234	73	39	58	266	103	98
lpg0619	139	223	142	142	156	172	120	89	63	217	145	91
lpg0620	1035	916	1223	1224	1060	928	1997	1487	523	731	1294	557
lpg0621	876	1526	862	810	1957	2029	1192	962	231	1362	1006	492
lpg0622	6578	2391	3340	3467	1680	1256	2192	1776	6836	2053	2693	999
lpg0623	11575	3002	8685	10494	1632	1130	7132	4752	14420	2185	6290	4814
lpg0624	770	498	785	830	408	377	803	580	292	428	633	519
lpg0625	1183	1145	1877	1679	1308	1356	3589	2354	342	954	1934	1900
lpg0626	283	519	271	319	380	512	344	261	131	496	272	263
lpg0627	259	645	195	198	333	579	302	169	83	730	229	233
lpg0628	1241	2105	1147	994	1411	1746	1234	922	497	2030	1096	1027
lpg0629	57	99	109	104	80	105	187	148	29	95	101	87
lpg0630	112	255	184	172	182	236	349	251	55	215	276	255
lpg0631	293	363	266	246	341	374	376	325	113	361	319	388
lpg0632	454	356	658	578	622	696	1572	1229	265	341	966	1841
lpg0633	783	943	517	457	723	854	423	335	471	816	444	300
lpg0634	2143	6469	5715	4798	5274	6571	7177	4986	604	5344	7582	3064
lpg0635	952	1470	828	754	1151	1324	602	532	306	1150	644	344
lpg0636	387	624	390	348	416	541	389	269	166	614	452	411
lpg0637	165	240	111	95	185	275	114	104	59	272	114	66
lpg0638	76	124	79	72	124	111	87	79	51	114	90	76
lpg0639	109	161	91	107	117	138	101	94	85	126	101	60
lpg0640	763	842	551	441	659	713	356	359	285	734	622	339
lpg0641	611	566	454	459	352	398	213	156	290	405	241	161
lpg0642	1665	1999	1690	1486	1595	1804	1773	1593	675	1737	1760	1486
lpg0643	840	1124	531	464	842	802	370	303	299	913	367	301
lpg0644	12868	14681	71509	73687	19126	12750	115624	96703	6621	13782	93477	103013
lpg0645	2039	2817	5265	5170	2165	2220	8946	6273	908	2496	6031	6300
lpg0646	111	277	155	126	126	165	104	110	45	235	143	133
lpg0647	86	90	82	37	44	96	0	64	18	208	61	19
lpg0648	956	1460	832	929	857	838	765	630	364	1278	986	516
lpg0649	448	764	361	354	467	664	376	281	178	657	391	297
lpg0650	265	1115	353	279	588	1101	307	250	109	1163	420	555
lpg0651	555	1352	395	393	690	1082	351	240	267	1319	387	226
lpg0652	184	188	144	178	140	147	77	84	135	171	116	100
lpg0653	222	347	237	151	205	236	149	123	125	305	238	97
lpg0654	140	236	161	173	191	203	124	119	116	176	156	247
lpg0655	4598	7588	1733	1640	6370	7006	1634	1254	1332	6207	1782	705
lpg0656	1579	1729	880	792	1264	1242	668	564	346	1413	759	338
lpg0657	2357	3414	1861	1541	2754	2973	1713	1436	877	3148	2280	5611
lpg0658	991	1522	701	721	967	1136	450	435	323	1302	749	431
lpg0659	605	1018	584	545	716	887	453	397	301	922	631	592
lpg0660	323	531	173	146	353	460	106	97	92	475	146	63
lpg0661	81	93	36	46	69	93	26	15	19	78	56	24
lpg0662	117	136	95	58	118	162	54	38	65	139	95	76
lpg0663	288	359	261	241	301	280	200	213	99	336	230	257
lpg0664	526	915	513	503	601	799	434	448	284	823	567	1098
lpg0665	407	661	1097	1063	498	597	1411	1017	77	535	1356	276
lpg0666	505	954	920	819	807	921	906	674	173	802	901	451
lpg0667	1056	2254	1452	1392	1687	1989	1724	1178	367	1915	1599	1738
lpg0668	296	770	1100	986	480	790	1354	804	80	617	1024	542
lpg0669	1209	2810	5952	5587	1778	1289	7497	4695	306	2406	7011	3644
lpg0670	964	1117	938	968	939	1030	1520	937	148	930	1222	980
lpg0671	1066	2377	1155	1062	2028	2126	1426	1207	380	2074	1464	1076
lpg0672	176	383	659	609	339	366	1251	868	57	389	789	234
lpg0673	103	165	192	193	128	138	289	227	31	182	257	126
lpg0674	319	472	253	266	328	356	305	251	106	482	308	273
lpg0675	91	142	73	68	72	86	49	51	37	94	67	42
lpg0676	331	411	269	265	292	299	183	160	128	285	272	242
lpg0677	6319	5363	5343	5732	3710	4338	3547	2728	4671	4448	3842	1554
lpg0678	2400	1631	1279	1134	1262	1465	987	752	1473	1405	1078	754
lpg0679	708	680	442	443	465	509	339	299	341	595	444	424
lpg0680	893	1162	791	707	764	869	764	565	227	933	846	905
lpg0681	100	163	88	88	145	197	106	91	34	137	126	56
lpg0682	151	202	126	107	155	181	107	93	45	171	128	145
lpg0683	79	108	59	59	85	98	47	51	36	115	74	42
lpg0684	53	115	123	29	48	159	0	16	47	127	102	68
lpg0685	357	679	270	186	438	574	253	206	115	561	318	285
lpg0686	753	1479	661	545	1206	1681	767	673	277	1392	935	1586
lpg0687	99	176	160	129	31	33	59	50	58	56	61	129
lpg0688	4948	2804	3165	3077	897	944	1336	825	4539	1114	1282	759
lpg0689	310	602	321	315	353	529	370	258	122	492	468	393
lpg0690	236	377	165	131	261	322	140	141	90	392	189	190
lpg0691	975	2071	1760	1429	1784	1829	2141	1484	564	1898	2129	2244
lpg0692	443	657	492	440	473	489	438	434	170	657	541	338
lpg0693	673	792	971	954	657	785	1119	984	357	840	1055	635
lpg0694	290	412	332	301	380	456	383	308	168	404	328	266
lpg0695	604	624	718	720	539	644	1430	1049	243	571	934	599
lpg0696	434	580	630	496	439	621	721	560	170	526	617	504
lpg0697	3301	7696	3469	2783	7226	8674	4947	3555	482	6355	4155	2090
lpg0698	536	591	426	407	443	414	256	208	245	500	363	255
lpg0699	697	1534	620	514	1089	1245	470	351	181	1270	580	473
lpg0700	642	1602	577	482	1205	1493	498	405	162	1493	650	446
lpg0701	2437	6076	3138	2731	5320	6084	3554	2345	615	5358	3477	3222
lpg0702	421	1161	1109	906	1117	1336	1202	935	159	1154	1269	1032
lpg0703	563	1347	1887	1581	1124	1093	2110	1887	323	1274	2254	1451
lpg0704	328	662	630	522	463	491	570	466	177	569	715	660
lpg0705	117	181	73	53	125	151	56	58	55	138	77	47
lpg0706	68	156	70	65	97	124	98	77	33	153	105	77
lpg0707	151	372	363	344	279	360	304	229	64	315	476	256
lpg0708	1141	2094	2068	1589	1640	1791	2340	1799	223	1960	3015	4325
lpg0709	333	689	304	239	451	508	279	200	95	575	315	259
lpg0710	1639	3815	2024	1566	2891	3422	1889	1394	263	3222	1908	1774
lpg0711	490	1333	570	506	1123	1291	625	429	136	1076	641	424
lpg0712	149	360	330	215	392	455	269	208	50	352	352	255
lpg0713	146	489	333	271	529	590	241	211	131	430	345	330
lpg0714	365	379	253	209	401	379	308	259	123	327	256	190
lpg0715	504	436	357	261	742	631	651	559	141	357	478	356
lpg0716	163	201	122	114	166	189	135	103	57	148	128	91
lpg0717	419	450	581	482	366	381	738	393	77	315	540	451
lpg0718	1261	1051	1007	869	840	843	856	854	729	864	1067	1239
lpg0719	1272	2171	1178	999	1741	2210	951	758	532	2150	1269	752
lpg0720	1236	1508	1457	1338	1026	1264	1038	833	654	1297	1284	788
lpg0721	1159	1951	1320	1009	1456	1788	996	866	602	1762	1277	1126
lpg0722	539	1028	792	681	555	746	810	583	374	903	822	293
lpg0723	212	428	182	126	277	356	98	94	93	376	170	75
lpg0724	936	1877	851	767	1469	2035	897	577	232	1717	1003	458
lpg0725	1811	3703	2029	1763	2798	3466	2220	1544	545	3338	2223	1057
lpg0726	127	271	160	161	213	268	188	178	27	234	233	94
lpg0727	131	196	122	120	144	154	83	109	31	172	143	161
lpg0728	562	1053	384	382	613	900	317	265	240	950	422	336
lpg0729	335	528	334	314	350	388	229	230	127	437	357	440
lpg0730	362	632	429	390	453	444	329	312	147	529	424	330
lpg0731	304	1067	463	354	736	811	465	345	129	889	570	403
lpg0732	909	1952	895	755	1477	1928	878	693	238	1716	1040	1823
lpg0733	9441	12114	6807	6408	8988	9491	10065	6749	1229	9807	9867	6929
lpg0734	519	787	544	517	593	657	414	337	211	716	461	472
lpg0735	499	980	390	365	636	778	323	258	189	931	555	425
lpg0736	4	0	4	0	1	0	3	0	0	0	0	13
lpg0737	1547	2622	2066	1837	2049	2580	2861	2524	455	2711	3134	2479
lpg0738	2366	3372	2158	1807	2206	2461	1359	995	996	2723	1514	1644
lpg0739	932	1323	827	783	938	1004	595	471	536	1199	703	508
lpg0740	534	1819	877	629	1336	1997	1024	746	217	1980	1038	1524
lpg0741	221	247	249	212	261	319	510	409	73	197	287	129
lpg0742	1447	1705	1165	1144	1248	1564	1124	836	572	1496	1251	702
lpg0743	285	238	317	334	233	228	401	323	147	213	479	125
lpg0744	526	650	670	591	504	632	728	576	226	639	782	465
lpg0745	534	1111	629	501	777	967	573	534	199	1032	740	678
lpg0746	1245	1939	1032	793	1449	1722	1130	805	452	1576	1135	824
lpg0747	2743	2746	1344	1249	1784	2222	920	744	1131	2312	1035	817
lpg0748	1042	1724	769	772	1117	1401	611	473	558	1550	768	497
lpg0749	594	729	419	324	621	855	436	383	307	692	437	485
lpg0750	293	476	304	257	292	301	239	200	237	381	215	200
lpg0751	233	569	192	159	385	423	109	107	139	493	157	129
lpg0752	385	754	317	274	397	607	238	191	156	650	336	250
lpg0753	187	273	216	186	218	246	128	93	100	291	176	166
lpg0754	13568	10293	16230	14033	8194	8069	14607	8989	30811	8878	15009	21912
lpg0755	1885	4079	1953	1652	2978	4093	2080	1565	500	3715	1939	2079
lpg0756	304	543	369	379	436	452	448	402	82	443	439	286
lpg0757	121	226	125	137	159	179	137	134	51	207	137	113
lpg0758	105	139	85	79	83	117	98	77	73	101	86	75
lpg0759	503	875	432	339	688	893	374	301	217	782	449	590
lpg0760	999	1641	862	795	809	988	595	543	302	1384	987	1220
lpg0761	1549	1044	1025	952	820	897	1138	1163	1207	818	1016	880
lpg0762	521	587	370	311	397	380	237	215	269	428	264	106
lpg0763	576	683	577	482	484	567	528	507	347	546	691	411
lpg0764	1344	1298	1043	979	844	914	921	789	615	979	990	1090
lpg0765	680	577	590	546	417	458	661	453	263	468	507	263
lpg0766	7848	8491	4122	4227	5966	5480	2934	2528	2594	6345	3956	1327
lpg0767	594	704	365	322	424	563	285	258	222	512	296	207
lpg0768	843	1033	887	800	823	824	650	538	457	886	815	410
lpg0769	817	1121	812	676	727	848	701	551	302	927	794	489
lpg0770	1072	943	814	687	743	919	799	480	356	741	704	477
lpg0771	4197	2840	3664	3452	1999	2327	3025	2765	2667	2358	3470	1503
lpg0772	3903	2892	2979	3075	1945	1851	2182	1940	3141	2310	2463	1259
lpg0773	1119	1338	923	785	939	1109	915	660	782	1160	922	923
lpg0774	862	705	608	568	521	544	467	484	490	589	678	576
lpg0775	104	211	78	67	148	184	21	29	58	195	48	15
lpg0776	214	273	112	114	212	329	108	77	75	241	109	97
lpg0777	504	615	330	260	485	584	173	201	215	564	219	120
lpg0778	969	832	532	466	692	895	454	349	269	733	440	478
lpg0779	1596	1686	1109	868	1317	1613	797	918	694	1301	1166	1067
lpg0780	595	965	485	416	738	915	383	298	270	844	442	489
lpg0781	2489	3762	2292	2009	4263	5009	4083	2843	628	2941	2335	1299
lpg0782	887	1267	520	435	1187	1376	417	301	220	954	283	154
lpg0783	1186	1291	649	523	883	1034	456	354	298	1023	511	535
lpg0784	613	901	483	457	600	677	347	310	246	814	504	307
lpg0785	4054	6319	5327	4650	4124	5037	4859	3899	1652	5125	5200	6339
lpg0786	1254	1954	1507	1419	1347	1357	1397	931	503	1509	1777	1319
lpg0787	236	357	208	179	277	239	199	164	90	308	267	449
lpg0788	236	241	164	162	189	204	99	103	97	202	125	161
lpg0789	206	244	138	115	179	186	105	110	73	216	177	139
lpg0790	627	1817	1012	857	1591	1603	1151	893	316	1489	1242	1064
lpg0791	3657	8186	3081	2847	5201	6256	3451	2555	1275	6955	3820	2508
lpg0792	390	1169	268	280	638	928	188	138	162	1054	275	140
lpg0793	22	19	17	12	7	15	9	6	6	21	8	0
lpg0794	61	51	61	50	62	68	30	26	26	65	45	66
lpg0795	143	148	137	116	105	117	75	66	77	120	85	85
lpg0796	1617	1696	1656	1469	1789	2535	3104	2038	491	1607	1737	788
lpg0798	4501	3373	6634	5653	3564	3494	8273	6499	1323	3195	6186	4515
lpg0799	1701	1771	1313	1137	1636	1542	1274	1123	516	1427	1150	984
lpg0800	254	380	256	200	339	414	225	233	162	378	357	326
lpg0801	399	763	489	416	501	779	474	290	118	778	577	435
lpg0802	999	1727	753	659	1283	1343	558	526	371	1431	744	574
lpg0803	447	773	724	589	593	683	772	574	169	761	814	589
lpg0804	1409	3119	1204	911	2678	3937	1719	1094	212	2858	1504	1339
lpg0805	2054	5069	1840	1671	3779	4852	1902	1277	711	4792	2040	1323
lpg0806	214	335	218	175	223	310	189	140	86	299	183	126
lpg0807	82	179	152	120	156	218	177	117	38	178	157	140
lpg0808	135	278	232	212	212	232	296	183	120	251	265	184
lpg0809	811	1179	898	739	841	912	868	717	567	1099	913	1331
lpg0810	389	325	490	439	161	253	581	454	834	298	540	167
lpg0811	4378	10987	2909	2654	7369	10670	2780	2138	2092	9947	3058	2612
lpg0812	211	389	146	130	251	277	78	90	124	325	123	117
lpg0813	197	223	145	162	149	200	126	124	73	200	150	134
lpg0814	175	303	190	152	193	249	141	145	121	268	189	209
lpg0815	1138	2125	834	761	2133	2476	937	840	251	1801	1015	928
lpg0816	6174	7206	8605	7805	5584	5070	9855	6444	1320	5766	10776	6909
lpg0817	3478	3698	3368	3185	2449	2230	3218	3414	1276	3151	4868	7049
lpg0818	20435	17425	27944	29665	14771	14427	40402	30386	5901	15034	30110	24128
lpg0819	313	372	388	355	231	230	302	367	147	359	438	415
lpg0820	123	187	85	97	124	128	100	78	54	155	96	79
lpg0821	1081	1072	958	899	776	964	625	659	592	1010	1077	739
lpg0822	881	897	764	716	500	710	624	487	431	696	706	585
lpg0823	1533	1676	2041	1941	1102	893	1694	1404	970	1547	2189	742
lpg0824	70	105	104	87	76	80	72	58	77	85	69	57
lpg0825	384	513	337	317	336	471	301	217	122	478	289	288
lpg0826	452	740	392	318	458	648	217	217	178	696	347	333
lpg0827	3616	6133	3353	3172	3148	4056	2376	1907	1317	5196	3535	4190
lpg0828	148	254	240	177	126	170	198	188	47	225	285	113
lpg0829	295	450	294	309	382	502	277	235	106	452	350	151
lpg0830	2224	2276	2224	2165	1361	1699	1715	1534	1238	1977	2304	2011
lpg0831	1221	1371	1273	1235	973	1093	1399	1056	631	1379	1554	1297
lpg0832	420	817	395	375	670	792	372	295	82	859	471	476
lpg0833	600	467	541	497	442	350	540	516	195	385	601	241
lpg0834	96	195	95	75	149	216	70	48	42	193	73	127
lpg0835	34	40	30	36	29	43	32	30	23	38	39	45
lpg0836	105	148	115	112	137	138	119	112	44	131	150	121
lpg0837	653	935	545	501	772	792	628	424	255	789	662	430
lpg0838	1036	862	744	652	619	562	466	479	533	645	535	348
lpg0839	362	547	550	529	410	439	720	683	158	444	718	1493
lpg0840	1666	2727	2032	1682	2244	3112	2531	1947	530	2572	2446	2081
lpg0841	2168	2912	2092	1798	2302	2412	1814	1575	989	2556	2087	2854
lpg0842	490	843	740	765	564	546	759	659	208	741	994	614
lpg0843	642	1150	820	817	722	725	720	538	189	769	960	682
lpg0844	329	609	612	563	414	433	580	501	96	469	679	586
lpg0845	114	155	157	123	164	149	135	148	37	132	178	92
lpg0846	229	372	329	310	302	319	371	449	104	409	674	1219
lpg0847	5668	5900	8528	9293	4452	4505	11635	8909	1299	5517	9299	10039
lpg0848	2459	2136	3854	4410	2054	1982	4798	4070	686	1814	3742	3203
lpg0849	167	306	118	123	275	280	118	82	61	302	121	58
lpg0850	272	389	213	145	322	383	155	149	91	340	230	176
lpg0851	629	709	426	374	511	533	276	252	222	590	345	513
lpg0852	747	1652	596	487	1052	1263	382	310	198	1276	528	828
lpg0853	9423	9264	7143	7464	5475	5084	6255	5068	2244	7052	6845	5118
lpg0854	1298	1111	2657	2068	922	863	2729	2607	1054	1106	3655	1822
lpg0855	148	231	110	118	145	218	56	35	30	203	97	58
lpg0856	147	348	129	156	247	372	191	114	46	305	196	119
lpg0857	86	147	67	85	88	100	73	51	37	97	76	65
lpg0858	166	650	167	145	291	447	108	108	84	661	233	164
lpg0859	27	43	17	19	25	36	4	15	5	44	16	19
lpg0860	39	163	46	43	78	126	25	36	25	156	57	84
lpg0861	132	206	125	112	130	184	75	87	116	225	161	96
lpg0862	234	166	132	107	120	125	90	78	122	149	127	146
lpg0863	67	100	61	71	62	59	41	29	32	64	47	31
lpg0864	565	684	334	299	524	606	232	198	238	583	306	293
lpg0865	230	352	586	486	256	266	502	494	112	342	659	1010
lpg0866	109	118	115	112	84	98	67	45	48	99	74	58
lpg0867	69	116	76	64	64	97	45	35	40	118	50	60
lpg0868	458	779	454	378	425	517	326	260	269	754	447	281
lpg0869	288	580	418	363	338	370	359	327	148	606	482	459
lpg0870	601	1032	668	658	581	718	801	545	313	953	770	502
lpg0871	1256	1048	956	972	698	966	1695	1066	146	784	1191	858
lpg0872	3615	3828	3505	3402	2706	2602	3089	2265	1935	3092	3275	2522
lpg0873	406	581	1109	1076	411	450	1453	908	175	491	1348	920
lpg0874	379	884	1049	922	921	797	1331	1022	176	847	1281	1014
lpg0875	313	417	845	800	433	521	1178	795	75	381	921	1793
lpg0876	3776	3152	3768	3420	2872	3095	5060	3508	1568	2786	3778	2681
lpg0877	477	696	580	533	607	564	583	446	115	604	550	825
lpg0878	811	620	964	843	527	644	996	722	170	538	809	250
lpg0879	6954	3862	5435	5269	3818	3043	5979	4869	3954	3100	5484	3981
lpg0880	805	1069	582	533	807	1000	422	273	268	1094	533	448
lpg0882	250	442	193	144	302	401	126	102	102	412	207	234
lpg0883	1278	1370	921	797	1060	1232	1188	745	414	1047	905	868
lpg0884	139	161	147	171	120	90	185	125	51	113	195	63
lpg0885	918	1277	725	748	795	920	608	514	371	1083	663	538
lpg0886	1315	1842	939	818	1489	1770	642	494	432	1493	715	729
lpg0887	251	425	237	236	345	394	220	161	124	313	224	355
lpg0888	214	496	316	257	445	521	463	390	74	472	430	242
lpg0889	322	683	350	280	575	695	355	313	131	637	395	277
lpg0890	585	1092	734	543	789	926	701	565	214	928	748	559
lpg0891	2133	1541	3611	3599	2568	2369	12420	10272	1171	1401	5523	4090
lpg0892	2159	1652	2080	2012	1478	1312	3477	2492	807	1526	2738	3105
lpg0893	5526	2008	5374	4614	3416	3537	14170	9807	1425	1650	7497	3675
lpg0894	1944	1798	1929	1725	2818	2442	3908	2697	449	1579	2547	1731
lpg0895	1037	1284	888	783	680	883	777	538	319	918	687	531
lpg0896	365	635	388	281	345	383	225	180	152	467	269	127
lpg0897	455	711	370	354	353	388	213	219	205	513	311	232
lpg0898	660	1922	825	595	1318	2328	1064	797	463	2146	1009	1515
lpg0899	279	282	158	135	229	211	85	78	99	250	136	79
lpg0900	1283	1094	739	599	880	1072	437	314	260	715	375	277
lpg0901	2950	2585	2809	2411	2411	2010	3685	2800	1337	2419	3183	2884
lpg0902	1502	1341	2933	3538	943	968	5355	4113	473	1044	3516	1749
lpg0903	2613	8453	2103	1649	5872	6651	1719	1495	571	7103	2395	1747
lpg0904	1032	1899	1141	1072	1361	1718	1052	724	332	1523	1193	702
lpg0905	480	837	697	616	520	527	540	516	170	737	564	838
lpg0906	678	679	2106	1834	1078	1153	4743	4151	390	648	2267	1406
lpg0907	570	467	1835	1659	813	879	5098	4102	428	491	2418	3693
lpg0908	449	557	512	448	454	497	658	474	216	405	436	258
lpg0909	35	55	41	41	43	39	28	33	8	44	26	36
lpg0910	3899	1445	11124	10748	3545	3223	38975	32361	1065	1219	14482	12627
lpg0911	546	726	389	388	473	549	302	255	195	709	300	245
lpg0912	18	14	5	15	9	7	2	4	5	10	7	1
lpg0913	4042	3769	4864	4295	1816	1538	2341	2322	2427	2891	3759	4129
lpg0914	3286	3420	3606	3823	1208	1166	1990	1965	1999	2554	2578	1331
lpg0915	289	292	666	549	110	128	461	371	233	203	520	906
lpg0916	482	562	547	519	302	341	292	213	372	409	426	349
lpg0917	369	454	417	369	282	309	348	237	194	402	373	309
lpg0918	207	262	141	122	197	241	98	92	113	248	183	146
lpg0919	256	347	179	188	283	345	124	112	122	361	211	206
lpg0920	337	766	229	233	538	666	248	198	104	644	255	202
lpg0921	1016	2084	1099	948	1527	1989	1275	1135	393	2061	1338	749
lpg0922	569	861	471	440	460	644	295	228	225	883	439	396
lpg0923	340	630	381	286	522	664	233	228	164	626	338	347
lpg0924	434	388	471	457	296	297	436	356	507	425	452	588
lpg0925	779	1176	752	727	927	1097	536	544	377	997	614	497
lpg0926	5103	9371	8536	7034	7884	8558	9728	5892	285	7893	9512	3220
lpg0927	3018	3859	2394	2221	2438	2557	1640	1358	1030	3179	2125	1734
lpg0928	316	454	421	405	215	288	287	186	127	355	407	122
lpg0929	300	445	338	352	245	237	199	180	121	348	402	524
lpg0930	408	474	360	340	275	279	179	227	203	375	348	337
lpg0931	1155	1214	701	790	874	813	417	336	522	969	591	490
lpg0932	7689	4141	5017	4634	2340	2126	2724	2594	8470	3101	3353	3805
lpg0933	4788	2500	2132	2240	1541	1477	1168	896	4519	1829	1248	802
lpg0934	1587	1566	1315	1078	1212	1432	1264	874	1273	1289	1289	784
lpg0935	11150	10050	13613	13339	6940	7392	15051	10379	4923	8366	16296	9235
lpg0936	2093	2211	1323	1242	1252	1455	884	703	1145	1724	1147	907
lpg0937	1705	2069	1633	1639	1481	1695	1588	1174	892	1922	1474	1053
lpg0938	120	123	144	150	101	73	191	151	88	101	166	40
lpg0939	1352	1620	1528	1337	1344	1860	1379	1236	600	1611	1452	2094
lpg0940	20343	14043	34992	31969	14391	13537	54177	42579	16305	12075	41579	17891
lpg0941	1975	2478	1523	1171	2409	2375	1267	926	572	2102	1590	1429
lpg0942	5412	6461	2922	2669	6195	6239	3875	2873	1297	4946	3327	2799
lpg0943	1929	2931	1124	944	2470	2335	1370	1025	471	2494	1624	979
lpg0944	648	706	434	367	566	600	429	293	242	616	438	354
lpg0945	1333	2509	1243	1009	2411	3553	1550	1144	567	2288	1358	833
lpg0946	4148	4435	3338	3363	2726	2700	2928	2914	2354	3542	3586	4391
lpg0947	4065	4401	3020	2833	2838	3132	3118	1983	2105	3324	2650	2276
lpg0948	1896	1471	1099	1091	1096	1168	785	884	1113	1304	1125	1294
lpg0949	27991	19509	28908	29803	14400	14238	27687	20319	17045	14875	23050	16196
lpg0950	3317	3064	3750	3866	1951	1784	2907	2969	1514	2393	3495	3797
lpg0951	4234	4545	6386	6524	2849	2495	5441	4481	1931	3417	5617	6911
lpg0952	1076	1321	1650	1571	780	749	1326	971	515	852	1460	714
lpg0953	1290	1592	1119	1078	1225	1461	1271	1100	564	1423	1452	895
lpg0954	542	612	374	275	434	464	215	214	213	526	317	284
lpg0955	381	562	227	208	410	517	158	110	191	580	176	200
lpg0956	181	470	180	135	364	552	212	173	71	534	234	263
lpg0957	112	294	106	99	205	319	118	97	66	312	147	182
lpg0958	864	1169	705	716	850	1005	660	511	269	1041	837	593
lpg0959	683	953	624	563	632	789	489	491	407	818	692	454
lpg0960	143	166	123	127	121	158	136	107	80	205	146	130
lpg0961	188	273	155	167	184	202	114	114	65	271	145	162
lpg0962	438	844	548	538	481	633	534	414	205	791	558	433
lpg0963	3327	4062	6211	5589	4819	5838	14326	9970	589	3577	7872	7348
lpg0964	4583	3317	3493	3651	2172	1943	2976	2430	1949	2572	3138	1065
lpg0965	265	342	264	276	226	258	245	217	117	277	327	204
lpg0966	562	903	537	471	624	700	417	327	336	890	557	448
lpg0967	791	770	759	698	750	794	1010	802	426	702	803	421
lpg0968	12118	17870	21779	18901	22665	23739	41070	28153	1504	15418	29568	16445
lpg0969	13794	14769	15270	15142	10616	9695	19601	13062	2622	11324	18866	11680
lpg0970	1419	1945	1229	1110	1323	1323	988	843	442	1425	1045	573
lpg0971	341	744	269	207	711	965	289	193	90	814	242	268
lpg0973	402	913	455	395	590	762	383	299	177	834	531	150
lpg0974	181	256	124	120	152	179	102	60	87	173	123	130
lpg0975	45	80	26	45	53	84	33	17	23	63	29	25
lpg0976	48	33	26	49	32	17	25	14	20	45	37	20
lpg0977	190	170	170	165	138	166	126	65	143	218	102	77
lpg0978	216	134	164	173	122	132	109	90	157	141	138	56
lpg0979	396	568	440	351	339	468	360	297	226	429	369	304
lpg0980	381	500	256	251	248	358	166	149	114	393	190	173
lpg0981	202	377	129	100	211	224	91	62	90	327	113	81
lpg0982	148	140	117	104	81	122	108	116	83	132	130	160
lpg0983	232	291	166	179	168	202	108	109	106	250	133	139
lpg0984	49	57	18	16	21	38	16	8	11	44	28	58
lpg0985	596	646	463	433	462	556	431	393	209	535	462	596
lpg0986	810	950	553	573	518	725	428	387	323	708	493	326
lpg0987	38	26	48	31	19	16	25	19	25	41	25	10
lpg0988	15	50	8	8	26	42	22	12	17	42	24	16
lpg0989	43	85	44	30	58	84	41	44	38	85	60	40
lpg0990	3	12	10	1	5	14	5	11	8	9	13	5
lpg0991	36	26	17	14	31	28	15	5	23	25	18	6
lpg0992	6	27	15	11	17	23	23	8	10	51	16	15
lpg0993	50	23	34	24	23	30	24	30	18	26	36	31
lpg0994	1152	300	1645	1429	236	178	1789	1083	3515	295	1359	1393
lpg0995	591	147	683	744	126	80	817	577	1821	157	796	287
lpg0996	5	12	4	12	11	4	8	10	6	14	14	8
lpg0997	5	3	6	6	4	7	7	4	3	9	3	8
lpg0998	82	286	64	69	174	282	57	51	31	266	73	187
lpg0999	102	189	36	36	114	235	42	25	64	187	53	44
lpg1000	66	67	31	29	42	75	22	14	25	83	16	29
lpg1001	5	8	11	6	8	12	11	13	9	12	9	8
lpg1002	25	53	25	18	45	38	32	24	8	45	23	10
lpg1003	9	4	11	7	5	5	12	3	3	9	7	1
lpg1004	2	5	10	8	3	3	25	21	3	3	8	0
lpg1005	21	56	32	21	25	32	17	16	10	52	21	17
lpg1006	351	542	360	385	443	532	458	331	134	522	448	344
lpg1007	136	279	300	270	254	279	363	298	50	282	390	431
lpg1008	496	582	429	354	431	454	414	331	316	460	466	481
lpg1009	293	314	280	226	240	297	207	209	149	329	273	286
lpg1010	1027	1548	953	918	1002	1216	813	668	436	1395	1092	1093
lpg1011	425	430	560	600	342	366	780	488	115	428	609	228
lpg1012	182	171	281	285	121	175	448	228	63	108	207	83
lpg1013	32	62	23	27	40	47	18	18	22	46	34	29
lpg1014	27	66	19	16	47	44	17	13	17	63	26	25
lpg1015	200	295	116	112	181	187	68	42	85	257	85	25
lpg1016	1488	2529	1163	938	1706	2043	1127	943	673	2275	1376	1096
lpg1017	805	1617	855	822	803	907	532	384	418	1296	746	318
lpg1018	63	89	41	54	52	68	36	30	15	78	53	42
lpg1019	50	89	45	32	53	63	35	32	29	76	49	52
lpg1020	177	238	145	117	135	168	104	78	82	232	135	94
lpg1021	33	60	44	62	60	72	114	71	19	54	77	37
lpg1022	32	71	71	54	51	51	113	51	12	39	65	29
lpg1023	122	145	96	70	90	116	104	90	46	134	114	87
lpg1024	99	203	101	96	107	176	120	66	53	201	133	137
lpg1025	133	245	123	118	226	268	131	143	51	317	244	232
lpg1026	285	484	502	459	297	411	613	458	93	416	573	529
lpg1027	453	1051	649	594	668	802	606	534	134	940	720	495
lpg1028	101	162	208	168	123	149	170	171	50	154	289	287
lpg1029	322	543	510	428	384	408	458	464	224	532	659	542
lpg1030	700	698	1887	1844	462	509	2625	1877	239	607	2030	1687
lpg1031	170	255	431	417	208	214	528	495	58	248	652	1300
lpg1032	1407	2306	1658	1731	1517	1810	2062	1552	456	2113	2117	1854
lpg1033	160	284	191	190	214	218	219	160	49	309	260	145
lpg1034	244	696	182	180	471	592	159	140	93	729	259	180
lpg1035	1917	2887	1965	1500	2450	3170	1762	1412	800	3075	2179	2001
lpg1036	434	523	465	417	360	521	557	440	178	470	619	538
lpg1037	73	77	52	32	37	66	64	45	28	48	39	31
lpg1038	658	708	688	553	670	830	1030	698	285	596	759	775
lpg1039	173	240	256	154	199	207	222	215	62	251	300	122
lpg1040	191	286	248	232	252	234	336	219	42	243	318	154
lpg1041	130	191	137	164	193	175	259	164	18	139	234	196
lpg1042	275	452	299	260	350	425	355	255	165	433	344	348
lpg1043	77	124	140	141	141	144	163	183	32	124	166	140
lpg1044	2072	2414	2161	1938	1681	1995	2322	2045	677	2107	2708	1764
lpg1045	617	795	848	696	773	608	678	656	450	848	1048	1718
lpg1046	506	635	395	385	552	632	465	389	192	554	624	538
lpg1047	128	228	91	90	130	162	85	57	57	199	95	29
lpg1048	143	168	67	52	107	149	54	57	57	155	63	59
lpg1049	18	28	23	33	19	26	21	17	8	31	30	8
lpg1050	16	14	27	17	18	22	36	25	5	13	38	8
lpg1051	431	525	364	326	366	407	262	253	232	453	381	319
lpg1052	71	112	106	58	91	88	59	63	70	109	132	65
lpg1053	128	227	136	121	151	146	162	116	40	200	224	206
lpg1054	1008	1877	1018	933	1052	1311	906	677	450	1646	958	1014
lpg1055	1186	1813	1644	1535	1141	1369	1838	1422	409	1642	1953	1677
lpg1056	1902	2222	1719	1552	1216	1628	1463	1394	842	2075	1950	1195
lpg1057	946	1215	922	933	726	790	821	670	479	1042	1098	568
lpg1058	889	1061	926	777	971	1085	1246	974	331	889	1055	677
lpg1059	623	1482	1142	1031	883	1134	1377	1108	205	1520	1425	1711
lpg1060	331	760	498	434	485	569	589	458	97	700	731	285
lpg1061	154	271	257	226	160	278	305	246	58	310	299	333
lpg1062	890	1080	947	950	718	783	909	883	535	916	1119	1685
lpg1063	330	649	470	472	723	818	430	308	137	536	448	329
lpg1064	285	596	459	460	660	631	463	355	102	518	460	278
lpg1065	3859	4683	2406	2225	4205	4765	2015	1805	1395	3969	2395	1420
lpg1066	5917	8397	3471	3141	7791	8953	3580	2952	1738	7887	3534	2199
lpg1067	746	1348	634	575	1083	1564	681	509	119	1380	567	750
lpg1068	721	1307	690	570	1131	1334	675	482	194	1215	598	481
lpg1069	1119	1004	708	666	775	818	584	563	789	855	609	259
lpg1070	588	651	442	456	535	537	473	410	214	585	413	238
lpg1071	476	289	227	220	184	219	41	58	231	271	74	0
lpg1072	433	418	163	302	180	273	20	72	197	289	153	197
lpg1073	395	667	320	303	394	611	243	235	171	633	410	343
lpg1074	120	169	91	77	112	148	57	55	54	142	83	74
lpg1075	49	88	43	41	42	76	44	29	11	67	40	30
lpg1076	65	134	49	53	67	119	38	27	35	110	68	66
lpg1077	188	176	91	128	103	97	77	42	100	139	77	50
lpg1078	223	293	166	137	179	286	103	101	94	297	195	111
lpg1079	92	82	68	63	40	39	53	72	67	60	62	114
lpg1080	1251	1124	1078	867	847	935	869	710	518	876	889	364
lpg1081	260	350	252	250	244	302	210	163	129	349	198	92
lpg1082	304	300	170	160	217	292	119	95	151	246	143	40
lpg1083	91	106	102	82	84	144	129	92	46	91	61	55
lpg1084	849	1383	1960	1962	1742	1637	2655	2102	111	1211	2231	962
lpg1085	2733	3624	3160	2710	3704	4032	4400	3252	639	3262	3773	2427
lpg1086	4972	1418	1847	1936	808	637	581	491	3836	974	638	516
lpg1087	1093	1679	680	579	1313	1225	504	413	317	1580	676	624
lpg1088	317	447	209	228	343	384	137	110	110	400	235	150
lpg1089	129	147	95	77	82	99	79	36	41	114	108	41
lpg1090	120	121	72	40	70	91	70	23	28	120	50	34
lpg1091	154	392	126	124	274	304	95	90	55	378	163	139
lpg1092	987	1242	567	534	873	1034	500	448	307	968	607	765
lpg1093	2113	2587	1683	1644	1842	1809	1361	1113	929	2098	1726	852
lpg1094	150	191	227	225	168	160	227	171	72	192	222	142
lpg1095	152	270	179	189	251	271	222	189	77	249	274	303
lpg1096	504	706	511	481	527	592	460	377	211	684	547	628
lpg1097	811	1242	751	740	879	1084	901	618	329	1080	822	699
lpg1098	158	148	153	126	132	127	98	113	77	189	202	267
lpg1099	404	493	304	288	328	492	332	210	133	350	200	125
lpg1100	307	324	242	219	211	212	156	140	173	269	235	216
lpg1101	532	613	479	400	765	798	767	693	268	556	631	436
lpg1102	168	199	163	147	169	218	199	211	158	229	322	146
lpg1103	112	117	94	62	71	110	42	52	69	142	67	105
lpg1104	86	131	72	87	102	94	75	93	37	120	119	78
lpg1105	180	171	261	262	134	153	231	211	92	164	284	192
lpg1106	4164	6546	9804	8282	4881	5366	11559	8399	516	5600	12906	9183
lpg1107	81	110	55	60	97	92	53	42	30	103	99	24
lpg1108	439	466	316	326	299	378	288	299	193	501	402	139
lpg1109	509	607	357	354	394	469	282	320	218	537	449	336
lpg1110	195	298	242	191	244	248	143	119	43	260	183	93
lpg1111	11594	20868	21739	17956	16022	19495	22397	16294	673	19043	26174	19540
lpg1112	579	439	700	453	468	613	967	906	195	313	800	829
lpg1113	421	596	449	339	312	330	347	303	60	531	520	203
lpg1114	455	678	399	354	616	649	542	394	177	608	578	381
lpg1115	406	570	536	460	671	732	1037	850	86	532	877	600
lpg1116	32930	40190	22362	19735	39872	46268	34999	22869	2944	34923	31616	31942
lpg1117	3478	2232	5764	5667	1814	1515	6070	4697	1512	1663	5844	3311
lpg1118	443	554	538	466	459	586	492	445	175	498	573	714
lpg1119	250	249	190	151	180	216	125	69	107	228	126	134
lpg1120	1621	1537	1299	1240	1040	1326	1052	964	772	1155	1041	1422
lpg1121	6608	6386	8212	7301	7904	7500	11736	8441	1362	5853	8605	3588
lpg1122	513	746	345	300	469	572	257	225	201	706	399	253
lpg1123	269	297	222	185	237	263	267	243	117	296	303	302
lpg1124	108	194	283	165	183	366	447	224	23	258	324	202
lpg1125	177	212	169	134	177	163	152	135	88	214	176	143
lpg1126	1258	2238	2317	2505	1672	2025	3197	2449	256	2116	2969	1829
lpg1127	427	589	388	342	488	595	352	295	148	622	386	329
lpg1128	452	409	367	330	348	389	321	243	201	388	330	352
lpg1129	354	530	244	238	523	692	163	150	123	670	291	292
lpg1130	271	259	215	204	236	211	192	164	103	287	244	135
lpg1131	246	275	370	373	190	245	551	399	128	264	373	294
lpg1132	141	113	107	114	69	86	122	98	43	97	136	123
lpg1133	120	148	86	75	105	95	68	67	45	135	119	20
lpg1134	189	293	312	319	248	236	483	352	59	266	366	282
lpg1135	407	374	687	709	331	368	1141	772	192	297	641	558
lpg1136	1262	1036	769	722	770	791	620	560	465	801	793	1179
lpg1137	2581	7014	1995	1661	6433	7104	2413	1642	279	6289	2312	968
lpg1138	261	349	157	161	269	274	71	91	110	311	118	143
lpg1139	202	305	213	195	186	226	193	118	79	279	189	246
lpg1140	1165	1545	821	775	1151	1186	541	570	464	1401	786	753
lpg1141	542	732	330	317	555	649	196	185	178	758	279	250
lpg1142	178	132	67	58	85	72	38	32	68	104	62	24
lpg1143	387	480	269	251	468	448	325	246	125	477	276	213
lpg1144	216	223	121	104	189	216	141	77	62	172	107	107
lpg1145	2195	2431	2511	2367	2271	2064	3572	2922	732	2083	3227	1936
lpg1146	1068	1273	1025	950	962	921	982	722	293	879	847	582
lpg1147	111	190	167	134	163	181	143	96	54	162	200	224
lpg1148	2512	3161	3581	3165	2075	1999	4604	3526	405	2729	4784	2412
lpg1149	2159	2511	1586	1593	2000	1731	1412	1137	652	1901	1226	461
lpg1150	588	542	451	429	425	368	421	329	262	398	462	198
lpg1151	975	958	506	496	779	830	491	379	278	763	469	347
lpg1152	348	351	252	217	294	245	213	241	172	315	381	262
lpg1153	277	301	142	129	218	224	132	92	94	267	124	117
lpg1154	29015	28600	28087	26043	25900	29640	42993	27797	2535	24412	32504	19222
lpg1155	2812	3295	4398	4466	2864	2766	6168	4114	779	2836	5032	4301
lpg1156	596	1117	565	498	985	1632	823	596	216	929	790	597
lpg1157	878	806	499	423	534	645	365	308	344	648	413	530
lpg1158	4513	3440	1751	1697	2977	3301	2003	1397	828	2241	1200	439
lpg1159	395	497	308	234	447	534	326	286	163	417	340	384
lpg1160	1928	1653	4398	3930	1469	1209	5562	4653	550	1511	5485	4559
lpg1161	1145	1253	926	827	1157	1230	1194	1007	505	1231	1407	1154
lpg1162	732	1268	485	420	807	994	376	270	342	1170	457	364
lpg1163	253	323	138	137	219	260	130	80	84	291	200	212
lpg1164	170	204	133	126	152	162	108	73	87	191	140	115
lpg1165	366	628	328	310	355	504	271	270	175	660	365	197
lpg1166	2629	3280	1731	1667	3430	3627	3505	2751	437	2834	2462	1733
lpg1167	802	949	636	706	741	701	636	487	314	762	720	395
lpg1168	2342	2909	1829	1666	2219	2615	1523	1292	780	2568	1759	997
lpg1169	603	768	408	334	698	743	422	412	219	730	680	684
lpg1170	686	733	685	681	695	661	969	789	285	674	893	819
lpg1171	148	301	149	113	255	311	124	141	53	302	165	240
lpg1172	836	903	1006	900	1017	992	1822	1827	505	749	1156	1465
lpg1173	834	854	686	550	719	754	595	554	360	783	619	529
lpg1174	511	545	564	539	356	463	595	553	240	546	561	475
lpg1175	133	198	170	154	114	191	149	146	52	199	182	107
lpg1176	235	424	258	239	375	502	302	213	104	423	318	184
lpg1177	550	1234	526	424	1022	1329	497	407	224	1197	498	654
lpg1178	215	475	282	202	356	456	278	225	78	424	247	211
lpg1179	181	352	229	197	307	426	333	276	59	330	292	215
lpg1180	80	92	64	56	63	86	74	62	24	95	117	75
lpg1181	1683	3068	2153	2007	2552	2505	2812	2144	432	2708	2934	1945
lpg1182	338	629	864	732	618	593	926	781	130	600	948	801
lpg1183	2796	3910	5271	4698	3462	3824	7432	5328	775	3245	5561	4089
lpg1184	304	559	710	649	544	581	1112	887	143	608	1043	704
lpg1186	179	408	228	148	299	444	183	156	93	387	202	262
lpg1187	203	314	398	399	230	315	426	313	76	293	334	238
lpg1188	497	947	471	413	749	864	400	299	209	842	419	343
lpg1189	386	828	391	341	627	714	337	265	77	691	430	556
lpg1190	180	438	194	149	357	381	186	134	52	410	183	175
lpg1191	1075	2720	953	647	2603	3759	1073	1177	378	2341	1302	808
lpg1192	302	638	471	402	477	503	538	471	88	522	509	447
lpg1193	416	811	458	440	544	681	447	290	194	772	533	308
lpg1194	189	292	148	176	176	221	169	117	101	267	177	135
lpg1195	40	94	63	43	92	85	43	40	25	114	47	35
lpg1196	42	83	44	15	43	60	27	21	26	80	31	19
lpg1197	47	196	62	74	155	185	50	57	35	226	85	61
lpg1198	122	295	162	96	294	358	129	100	59	369	140	151
lpg1199	308	407	151	171	374	365	113	74	122	387	131	133
lpg1200	2367	1175	388	327	753	746	236	189	1945	889	206	67
lpg1202	1588	3906	2813	2424	1902	2689	2587	2073	1591	3420	3444	2344
lpg1203	1378	2038	1893	1788	1243	1323	1769	1465	659	1669	2258	1144
lpg1204	496	788	434	463	459	607	395	293	134	585	394	184
lpg1205	1787	1908	1555	1482	979	904	1054	1180	716	1669	1861	2635
lpg1206	933	856	1238	1353	587	526	2132	1470	288	665	1241	687
lpg1207	311	343	376	378	289	285	628	481	119	355	438	256
lpg1208	161	157	93	97	118	105	101	104	65	137	129	37
lpg1209	487	696	421	351	542	538	601	449	173	652	559	318
lpg1210	239	333	200	194	284	300	279	221	108	345	261	205
lpg1211	178	195	117	128	172	217	148	114	88	182	123	80
lpg1212	194	159	108	125	118	189	156	81	73	140	127	20
lpg1213	74	89	51	55	62	62	78	63	42	79	73	44
lpg1214	655	932	680	551	668	723	537	467	300	926	751	447
lpg1215	1662	1615	1026	962	1090	1131	833	545	1043	1337	772	530
lpg1216	499	669	816	737	610	565	1067	1058	206	692	1311	1470
lpg1217	185	257	350	283	191	237	458	514	69	217	472	912
lpg1218	297	378	918	810	413	354	1445	1126	91	482	1443	1022
lpg1219	468	494	1525	1476	388	385	1962	1570	183	476	1560	1272
lpg1220	223	310	711	636	231	256	1172	971	80	305	776	801
lpg1221	897	831	2787	2762	867	974	5432	3867	512	875	3427	2811
lpg1222	168	248	902	726	231	254	1413	1023	65	260	1144	1147
lpg1223	81	116	455	319	112	101	597	604	46	138	721	659
lpg1224	76	92	318	339	75	123	588	509	71	89	462	373
lpg1225	646	993	724	611	840	1167	1027	837	299	1037	927	1174
lpg1226	272	222	608	628	249	264	1566	1095	95	227	671	521
lpg1227	585	557	459	381	436	442	335	334	229	574	415	284
lpg1228	734	1286	830	719	1174	1281	937	646	206	1090	887	507
lpg1229	428	685	566	431	639	674	522	512	201	620	654	500
lpg1230	182	203	130	115	130	173	103	82	54	234	128	80
lpg1231	369	351	192	197	240	256	116	133	192	307	152	136
lpg1232	616	582	430	408	372	413	300	288	336	480	368	277
lpg1233	4392	8085	4075	3150	7742	10060	5053	4071	873	6637	4469	4145
lpg1234	967	1070	690	679	806	850	613	543	314	997	767	611
lpg1235	298	196	224	178	156	226	192	160	84	126	178	159
lpg1236	11269	11163	13378	12663	10422	9853	16449	12462	3262	9448	14264	18231
lpg1237	672	634	1036	994	598	583	1049	763	185	478	859	370
lpg1238	268	319	196	208	207	270	99	104	133	301	189	90
lpg1239	158	252	239	196	172	241	265	193	74	246	291	172
lpg1240	87	110	111	90	92	152	114	69	30	126	136	342
lpg1241	612	931	370	301	626	656	218	167	351	766	310	256
lpg1242	260	321	218	183	258	308	173	168	118	326	278	138
lpg1243	290	268	283	215	155	248	265	226	134	233	224	70
lpg1244	110	72	65	74	91	64	77	67	138	113	114	114
lpg1245	92	102	49	40	72	129	55	49	55	124	48	62
lpg1246	28	31	9	19	27	30	14	12	8	44	21	8
lpg1247	21	46	17	11	29	53	16	10	12	55	17	19
lpg1248	6	11	7	6	10	11	11	14	0	15	9	20
lpg1249	20	26	5	4	16	28	23	19	12	31	6	21
lpg1250	7	6	9	1	7	8	5	2	2	11	2	3
lpg1251	2	2	3	4	5	8	11	6	6	8	2	3
lpg1252	6	0	3	0	1	3	4	3	0	1	5	0
lpg1253	7	32	28	12	23	28	32	17	11	32	23	22
lpg1254	31	79	25	28	55	58	49	36	28	72	53	32
lpg1255	3	2	0	5	4	3	2	2	2	1	3	1
lpg1256	0	1	5	3	1	1	3	5	0	1	3	1
lpg1257	6	9	7	7	6	9	13	8	7	15	4	8
lpg1258	10	17	13	16	9	12	19	19	4	9	14	7
lpg1259	62	88	37	47	54	72	24	32	38	75	30	27
lpg1260	575	701	364	355	606	554	317	215	197	658	366	92
lpg1261	111	112	94	67	86	96	63	44	58	98	80	76
lpg1262	180	208	113	98	208	279	118	63	40	174	59	31
lpg1263	164	201	138	91	142	176	144	130	74	145	134	80
lpg1264	252	240	179	164	210	308	151	109	101	241	151	150
lpg1265	343	542	251	187	425	637	218	161	122	479	238	206
lpg1266	577	824	399	403	610	860	413	360	292	749	462	301
lpg1267	142	148	76	49	154	141	81	77	45	121	72	70
lpg1268	169	214	100	99	153	192	101	110	44	175	133	118
lpg1269	996	1136	705	660	920	1105	631	624	351	1070	812	688
lpg1270	101	125	65	41	78	107	50	49	43	86	55	24
lpg1271	86	195	45	54	140	132	43	37	31	165	42	51
lpg1273	432	591	210	209	454	672	226	205	112	509	253	260
lpg1274	470	551	281	251	425	472	301	264	140	476	341	265
lpg1275	30	81	44	20	78	70	30	25	22	95	43	56
lpg1276	590	1725	623	540	1407	1571	534	406	196	1464	697	531
lpg1277	1661	2641	1795	1557	2316	2309	1965	1468	545	2241	2181	1998
lpg1278	1112	1322	1068	949	1063	1278	965	938	450	1303	1095	1183
lpg1279	948	1265	1412	1508	961	1117	1675	1213	343	1116	1435	642
lpg1280	495	824	507	442	528	631	523	358	224	641	516	446
lpg1281	694	832	512	472	545	682	447	328	220	723	578	342
lpg1282	702	1044	479	435	679	886	417	360	242	1025	600	532
lpg1283	298	424	234	240	328	378	357	463	130	470	503	1167
lpg1284	2994	5016	3215	2944	3568	3264	3225	2907	1023	4775	4530	1719
lpg1285	440	839	399	352	462	541	340	221	164	707	378	359
lpg1286	1153	1588	1361	1259	1141	1191	1318	1104	581	1439	1581	2585
lpg1287	297	469	382	333	307	341	361	325	198	410	428	293
lpg1288	256	413	503	489	282	340	537	468	191	411	588	476
lpg1289	181	199	355	326	185	255	651	379	102	209	412	253
lpg1290	1607	1185	2129	1856	1398	1425	3922	3259	1365	1117	3383	1423
lpg1291	780	374	629	607	357	341	588	482	632	332	662	453
lpg1292	2779	1361	2842	2809	1214	864	3523	2859	2668	1124	3248	2071
lpg1293	4549	1978	3244	3070	1664	1639	2400	2291	4183	1470	2334	784
lpg1294	1627	3697	1079	963	3018	3787	838	653	506	3187	1042	694
lpg1295	1349	1501	727	660	1388	1497	774	732	368	1313	908	898
lpg1296	1153	1461	972	737	1160	1274	756	660	449	1368	902	737
lpg1297	2846	2866	2455	2483	2437	2245	2832	2463	1448	2467	2983	2927
lpg1298	253	214	292	306	139	186	253	200	123	166	236	120
lpg1299	5620	4820	3188	3291	3471	3755	2429	1903	2768	4149	2543	1620
lpg1300	465	502	242	207	435	427	167	225	213	452	231	211
lpg1301	1217	1615	1113	907	1271	1265	1019	962	496	1605	1293	1409
lpg1302	1568	3327	1189	982	1636	2061	585	548	659	3065	1056	1586
lpg1303	444	1092	319	254	604	989	190	182	168	1251	354	306
lpg1304	632	1511	665	519	921	1382	474	364	318	1529	690	581
lpg1305	195	450	239	196	351	432	188	178	116	474	274	178
lpg1306	232	493	356	293	457	529	364	252	140	501	391	254
lpg1307	713	675	748	586	654	743	579	461	705	596	590	619
lpg1308	530	537	361	334	464	547	252	199	199	501	330	227
lpg1309	342	248	302	266	228	234	341	273	136	224	286	146
lpg1310	0	29	63	80	49	11	28	29	27	20	71	15
lpg1311	89	35	33	0	18	74	61	17	0	30	0	0
lpg1312	1402	1593	1245	1176	1084	1371	1019	756	552	1294	1080	649
lpg1313	36	53	23	20	40	43	10	6	17	47	21	14
lpg1314	73	145	73	74	78	117	62	90	42	153	108	201
lpg1315	144	225	98	102	168	159	91	75	55	234	104	88
lpg1316	132	270	114	93	171	207	95	98	54	253	105	77
lpg1317	274	357	173	177	241	439	181	147	103	225	184	91
lpg1318	648	887	520	455	816	1027	555	428	195	928	539	611
lpg1319	309	433	259	208	450	441	208	214	167	453	309	234
lpg1320	1077	1184	850	753	1044	1241	757	595	754	1204	846	1209
lpg1321	364	470	284	252	335	413	313	259	152	356	320	226
lpg1322	931	998	603	542	820	1010	502	427	401	879	536	440
lpg1323	980	924	710	560	570	710	630	445	250	636	450	281
lpg1324	136	138	99	89	104	128	82	64	88	156	100	110
lpg1325	184	278	136	156	183	269	130	91	105	261	122	216
lpg1326	186	157	93	93	123	170	84	89	103	178	108	47
lpg1327	112	132	105	82	113	91	56	82	94	139	107	38
lpg1328	694	1051	434	337	716	970	295	360	456	995	455	694
lpg1329	136	168	89	64	123	194	92	68	48	164	97	91
lpg1331	7748	8547	6718	6499	5747	7161	4922	3902	3558	7204	5994	6652
lpg1332	2393	1963	2258	2346	1349	1434	1638	1389	1322	1690	1903	1224
lpg1333	1022	1456	1193	971	1281	1354	837	703	434	1528	1190	1290
lpg1334	1956	4059	2945	2507	4159	4519	3763	3280	406	3649	4260	3543
lpg1335	22996	25929	12648	12355	23587	21769	15043	10610	5191	19963	12992	5418
lpg1336	1094	638	1078	955	1055	1024	2607	2644	471	632	1581	1082
lpg1337	334	344	374	324	259	234	828	538	86	298	527	358
lpg1338	2285	2999	1895	1853	2288	2428	4330	2788	614	2310	2447	1696
lpg1339	705	550	1016	1054	883	990	4306	2696	137	440	1543	555
lpg1340	15770	7834	33456	36924	18107	16119	133159	82106	2650	7168	45764	44461
lpg1341	1595	2593	1591	1519	1815	1885	1226	985	600	2296	1489	1278
lpg1342	1953	2659	1860	1690	1881	2159	1444	1352	740	2302	1838	1344
lpg1343	5617	5268	7062	6490	4407	4575	7348	5402	1836	4306	6306	5121
lpg1344	1759	1709	2099	1850	1564	1364	2171	1718	496	1404	2435	1843
lpg1345	355	437	361	337	396	496	384	314	136	397	429	421
lpg1346	343	410	293	268	315	405	173	209	165	348	262	167
lpg1347	92	138	76	81	100	95	53	35	57	104	85	48
lpg1348	1156	3693	1814	1371	2561	3118	1596	1128	513	3534	2380	1586
lpg1349	223	449	156	154	250	451	99	106	101	477	177	161
lpg1350	827	3035	999	831	1631	2377	889	587	461	2984	1251	877
lpg1351	641	2292	1204	1052	1599	2163	1164	827	307	2325	1381	1039
lpg1352	919	1941	1385	1240	1701	1936	1461	1292	498	1967	1606	1537
lpg1353	223	575	748	635	486	544	1121	821	126	650	924	594
lpg1354	653	345	562	518	390	438	1186	809	430	327	705	407
lpg1355	3378	3271	5032	4408	4615	4527	12032	8908	1307	2977	6743	3158
lpg1356	1215	1524	997	929	1743	1699	1653	1704	440	1542	1836	2579
lpg1357	1217	1373	777	752	1229	1439	956	903	624	1260	921	734
lpg1358	227	444	173	159	355	473	180	204	109	404	263	355
lpg1359	323	425	144	172	344	419	172	142	217	445	194	179
lpg1360	245	313	170	152	236	299	122	135	147	258	157	61
lpg1361	1442	1538	1647	1405	1147	1391	1371	1251	1012	1333	1884	1089
lpg1362	4607	4556	5288	4739	3347	3928	4942	3449	2355	3862	4270	3043
lpg1363	1057	1626	826	609	1266	1370	788	496	347	1498	813	571
lpg1364	2346	3445	4117	3524	2981	3259	5084	3498	646	3061	4513	3837
lpg1365	606	1065	1169	980	832	1110	1035	872	245	969	1054	1074
lpg1366	290	329	252	223	269	303	255	202	131	288	223	213
lpg1367	439	517	293	281	433	420	248	214	176	454	367	223
lpg1368	3187	2458	3652	3601	2026	2088	4926	3712	732	2114	4352	2932
lpg1369	1262	1556	2359	2199	586	575	899	790	481	784	966	848
lpg1370	2320	4762	1930	1456	3890	6055	2840	2001	1050	5064	2954	3112
lpg1371	363	671	698	575	846	881	1259	837	114	565	836	591
lpg1372	3296	4163	3413	3357	4418	4148	4834	3593	1076	3562	3584	2915
lpg1373	175	243	150	133	190	199	138	104	70	206	150	140
lpg1374	261	308	158	150	281	322	143	109	108	295	135	150
lpg1375	460	762	258	245	393	650	194	155	253	669	276	338
lpg1376	160	160	75	72	155	139	96	79	98	162	117	64
lpg1377	135	193	146	122	174	203	196	124	71	154	169	114
lpg1378	8814	7519	5025	4772	6536	6877	5594	3770	5631	5466	4607	3054
lpg1379	1340	2747	1331	1186	1745	1963	1243	949	490	2397	1333	1336
lpg1380	536	1112	632	514	925	1008	724	585	159	1145	653	445
lpg1381	322	455	447	430	362	354	467	305	167	413	425	385
lpg1382	326	386	556	509	356	359	821	490	114	372	602	683
lpg1383	153	374	240	196	216	256	213	222	57	304	324	517
lpg1384	483	640	385	379	395	489	446	342	148	494	420	269
lpg1385	2372	2774	6399	5418	2900	2731	11769	7285	464	2542	9589	7882
lpg1386	420	282	321	264	361	405	716	521	131	215	386	359
lpg1387	8467	5031	6287	6125	4885	5068	7949	6360	5922	4448	6765	2404
lpg1388	5745	2959	6417	6402	2093	2101	5507	4530	6100	2304	4780	5818
lpg1389	5080	5023	4431	4046	3680	3418	3826	3140	2064	3843	3814	2357
lpg1390	2171	2303	2685	2310	1715	1962	2239	1845	633	1902	2280	2000
lpg1391	2234	3302	4618	4214	2273	2360	3460	3121	842	3055	4530	4056
lpg1392	2267	4674	4304	3897	3042	2720	3002	1827	915	3779	3674	3474
lpg1393	732	1838	1202	1056	1259	1254	1013	704	336	1494	1375	702
lpg1394	1747	2593	1840	1558	1855	1945	1175	858	553	2159	1606	1639
lpg1395	1087	1515	1544	1448	1257	1033	1108	955	441	1331	1603	917
lpg1396	864	1048	1141	969	679	873	1032	767	211	907	996	209
lpg1397	2348	3119	3221	2656	2377	2369	2417	1809	1456	2897	2682	2796
lpg1398	534	578	357	304	495	478	213	228	206	478	285	363
lpg1399	499	640	363	342	527	555	225	231	217	630	405	346
lpg1400	309	422	218	213	310	378	212	181	125	367	204	221
lpg1401	438	456	382	421	330	364	418	335	141	377	318	145
lpg1402	362	599	369	305	427	497	360	327	180	432	345	520
lpg1403	1733	2001	1288	1338	1620	1992	1276	962	592	1762	1313	1278
lpg1404	886	1480	744	662	1344	1431	627	542	374	1473	709	478
lpg1405	1535	2610	964	730	1932	2132	984	859	566	2178	986	601
lpg1406	710	1061	455	390	875	1037	398	328	269	1018	456	654
lpg1407	592	679	381	377	529	559	342	275	190	590	387	353
lpg1408	1662	2605	1116	1028	1958	2374	1100	848	537	2120	969	790
lpg1409	2108	2338	1590	1408	1676	1889	1365	1201	846	1964	1437	1044
lpg1410	2263	2759	2003	1745	1821	2335	1586	1491	1274	2317	1703	2437
lpg1411	7676	7513	5992	5539	5614	6157	5538	5390	3861	6193	6201	3763
lpg1412	1280	1641	1175	1069	1380	1732	1561	1142	492	1322	1186	888
lpg1413	2193	2628	2509	2448	2129	2297	3169	2146	864	2296	2508	1715
lpg1414	1128	1658	1156	1029	1183	1303	1165	1030	396	1505	1479	1443
lpg1415	5037	4643	5663	6020	4301	4032	7094	5083	1834	4035	5730	3941
lpg1416	1083	1656	959	882	1407	1514	997	805	301	1519	1055	1140
lpg1417	3480	6527	3737	3287	5603	5938	3955	3110	1077	5590	4155	3807
lpg1418	2985	1794	1547	1430	1353	1377	1096	931	2097	1301	1058	984
lpg1419	485	717	606	478	539	611	464	408	227	703	582	482
lpg1420	298	430	296	228	301	401	229	147	153	409	285	366
lpg1421	16664	16938	15100	13641	17692	18671	21192	15420	8796	14833	16667	12699
lpg1422	469	602	466	408	466	634	456	299	144	383	405	386
lpg1423	1277	1762	1222	1100	1469	1506	1405	1124	522	1582	1411	858
lpg1424	1196	1986	1180	974	1583	2195	1182	815	361	1928	1001	773
lpg1425	631	991	558	512	791	801	447	424	242	954	581	451
lpg1426	1493	1716	1260	1145	1486	1687	1381	1080	696	1577	1237	787
lpg1427	349	265	572	527	265	209	799	623	144	254	542	362
lpg1428	289	209	186	178	184	213	185	208	224	190	226	186
lpg1429	79	143	67	45	139	192	59	65	47	156	90	40
lpg1430	391	662	266	250	403	575	198	199	117	587	316	352
lpg1431	2629	2560	2379	2192	2253	3033	3185	1993	723	2597	3115	1566
lpg1432	511	823	433	347	664	804	441	356	245	739	531	635
lpg1433	75	87	63	57	95	121	41	41	38	105	48	60
lpg1434	305	375	196	177	308	427	202	174	139	405	203	178
lpg1435	73	82	36	55	59	76	37	31	16	85	35	26
lpg1436	638	777	410	293	545	714	398	262	238	629	297	157
lpg1437	525	462	487	434	400	418	570	515	288	401	662	748
lpg1438	930	946	976	1010	917	862	1210	984	404	906	1486	1029
lpg1439	886	1186	861	854	1043	1167	1107	976	416	1131	1144	745
lpg1440	430	598	597	561	699	644	997	618	170	559	719	393
lpg1441	10428	8587	8484	8195	7875	7469	9487	7420	4738	7579	9308	5133
lpg1442	1025	1641	722	663	1031	1296	516	467	328	1291	755	853
lpg1443	344	584	372	315	448	487	326	279	129	583	436	199
lpg1444	901	1158	869	820	932	964	731	605	380	1044	870	482
lpg1445	315	381	371	305	355	380	395	367	201	430	488	451
lpg1446	142	187	153	131	168	207	148	141	60	198	155	113
lpg1447	194	226	129	131	179	133	117	103	73	162	184	104
lpg1448	169	116	95	69	118	168	78	73	56	131	97	59
lpg1449	525	552	430	368	372	475	339	318	220	503	389	633
lpg1450	966	713	530	548	628	619	359	338	409	589	405	202
lpg1451	3526	2773	3749	3925	2123	2059	3719	2832	2323	2220	3207	3031
lpg1452	438	730	291	288	529	659	217	136	101	634	236	262
lpg1453	6913	6812	10035	9142	6604	6360	10547	8033	1838	5707	9054	10300
lpg1454	1132	1217	1047	958	1043	1000	776	500	431	1052	888	415
lpg1455	672	666	474	447	614	664	529	400	254	662	484	677
lpg1456	1355	1677	1022	974	1406	1460	986	779	523	1503	1159	720
lpg1457	1461	2191	1649	1455	1829	1984	1540	1350	593	2043	1838	2524
lpg1458	354	460	408	341	350	500	445	355	89	372	346	199
lpg1459	810	1354	918	875	1044	1140	1003	791	215	1170	974	624
lpg1460	93	194	180	161	186	192	173	167	42	186	193	153
lpg1461	214	296	310	246	278	270	291	205	101	307	312	246
lpg1462	1404	1809	1225	1089	1766	1958	1308	906	451	1556	1187	788
lpg1463	2173	3613	1894	1653	2855	3469	1810	1408	1058	3555	2293	1533
lpg1464	176	170	97	96	161	222	92	86	58	165	99	72
lpg1465	748	871	471	395	690	983	531	397	238	852	472	597
lpg1466	615	805	264	288	560	688	276	246	223	705	308	245
lpg1467	541	530	512	508	468	446	552	528	192	507	641	291
lpg1468	537	522	641	595	408	412	812	673	153	441	739	432
lpg1469	898	788	528	465	694	744	489	393	304	679	513	362
lpg1470	1253	1103	644	608	845	1003	453	489	578	966	609	862
lpg1471	125	142	95	69	104	75	74	29	64	109	72	56
lpg1472	366	417	231	235	370	341	135	152	164	404	279	157
lpg1473	420	684	404	348	470	441	243	225	215	591	402	246
lpg1474	105	118	70	62	127	140	49	69	43	99	57	69
lpg1475	87	76	63	46	69	101	43	44	37	101	50	106
lpg1476	609	643	703	553	465	548	445	390	473	588	587	1414
lpg1477	761	918	625	583	613	688	468	326	424	778	585	354
lpg1478	1646	2324	2185	1908	1795	1921	2728	1842	875	2043	3434	2610
lpg1479	557	732	413	394	571	660	351	363	297	546	510	358
lpg1480	100	149	106	99	115	135	88	66	60	118	99	51
lpg1481	623	618	314	302	449	558	269	223	228	520	274	97
lpg1482	3356	4582	3511	3429	3909	4239	3317	2451	1177	4121	3610	1675
lpg1483	973	1179	787	727	930	1072	753	546	435	1051	669	449
lpg1484	560	488	548	504	463	508	589	422	306	498	498	282
lpg1485	3150	1371	3800	4351	1228	901	5164	3591	1857	1177	3538	1418
lpg1486	151	211	131	102	158	190	121	101	70	219	123	62
lpg1487	354	364	145	145	360	359	177	133	145	366	192	134
lpg1488	2901	7581	2167	1905	7645	9880	3355	2429	443	7604	2873	906
lpg1489	1105	1912	1572	1444	1952	1917	2204	1735	363	1787	1956	768
lpg1490	3337	2816	2501	2217	2239	2414	2003	1754	1373	2382	2062	4013
lpg1491	6260	4003	5179	5062	3821	4077	6864	5112	3661	3194	5341	1218
lpg1492	1443	691	841	737	634	664	750	624	873	547	669	619
lpg1493	29	21	25	22	9	14	10	6	5	12	8	8
lpg1494	71	68	53	42	35	38	27	27	13	51	28	30
lpg1495	6179	4940	13350	12098	3784	4034	16366	11540	1100	4445	13738	6904
lpg1496	1336	1157	2249	2407	1235	1261	3074	2158	373	1042	2504	1222
lpg1497	2013	2237	2819	2843	2254	2426	3502	2456	522	2105	3356	2120
lpg1498	1424	700	975	886	632	609	739	675	938	551	621	397
lpg1499	325	321	167	167	329	380	142	142	124	288	153	97
lpg1500	1126	1279	643	655	949	884	448	308	377	977	516	256
lpg1501	633	398	429	388	341	330	327	275	319	291	383	171
lpg1502	1672	1976	1641	1464	1559	1691	1655	1306	985	1656	1736	1096
lpg1503	850	588	1058	930	595	552	1096	780	641	555	964	600
lpg1504	393	488	1150	853	392	418	1367	1023	251	462	1423	889
lpg1505	133	152	283	196	125	121	299	213	61	119	278	257
lpg1506	122	207	308	246	158	181	476	311	57	176	276	233
lpg1507	1986	2154	1750	1661	1550	1832	1637	1186	808	1745	1471	1082
lpg1508	584	670	388	382	625	595	335	289	255	601	359	229
lpg1509	942	1550	900	728	1503	1564	694	640	362	1443	913	653
lpg1510	1014	1246	610	564	1203	1138	461	426	413	1141	604	705
lpg1511	2181	1578	1744	1882	957	1078	1103	1244	1648	1357	1506	2307
lpg1512	2667	2086	1530	1562	1555	1722	1164	872	1345	1705	1195	948
lpg1513	1021	1082	973	941	785	1086	1216	798	274	743	707	995
lpg1514	1076	1666	853	757	1201	1399	764	692	434	1508	1054	1103
lpg1515	2005	2058	1866	1630	1934	1816	2117	1823	935	1862	2263	2587
lpg1516	171	115	253	240	114	126	429	395	84	116	415	162
lpg1517	1206	865	560	554	792	1016	463	449	498	834	614	647
lpg1518	1478	1106	982	889	977	1033	917	826	617	872	926	1151
lpg1519	726	860	563	555	567	561	374	307	350	907	564	491
lpg1520	241	368	180	166	215	267	131	92	95	363	203	87
lpg1521	1566	1363	1037	951	1014	995	851	815	600	1068	984	504
lpg1522	2973	2983	2485	2218	2722	2736	2347	2131	1491	2723	2769	2695
lpg1523	736	730	663	654	597	570	695	603	383	664	774	504
lpg1524	904	942	733	735	633	772	556	372	502	725	586	484
lpg1525	849	1003	865	796	879	1019	906	801	293	892	935	579
lpg1526	390	556	704	699	398	362	1048	816	196	437	1035	337
lpg1527	471	449	550	420	362	412	502	466	275	425	607	299
lpg1528	281	348	438	399	297	372	587	405	123	298	575	500
lpg1529	1263	2270	1481	1304	2213	2302	1578	1244	543	2268	1738	1354
lpg1530	700	1736	991	757	1203	1592	1024	775	285	1622	1178	692
lpg1531	781	969	495	443	705	884	412	308	255	810	503	293
lpg1532	511	574	426	433	506	619	301	365	360	575	595	357
lpg1533	794	1989	665	511	1350	1588	426	370	318	2055	746	363
lpg1534	669	1913	728	595	1256	1635	504	383	271	1779	659	668
lpg1535	103	127	91	57	89	106	56	53	45	132	73	99
lpg1536	395	382	249	222	350	426	239	185	139	409	265	167
lpg1537	645	681	539	482	596	640	532	419	233	579	520	262
lpg1538	2037	2697	1038	938	2520	2929	922	835	869	2469	1089	1022
lpg1539	223	280	136	95	241	297	132	100	58	294	123	87
lpg1540	394	464	795	661	379	443	803	588	162	479	898	1420
lpg1541	419	690	574	563	562	753	701	573	234	630	604	358
lpg1542	753	1294	1397	1447	1423	1368	2203	1729	435	1288	1566	1578
lpg1543	357	604	701	660	691	703	1055	815	113	532	899	494
lpg1544	2139	2689	3014	3017	2584	2470	3718	2551	668	2414	3007	1727
lpg1545	2295	2379	2793	2672	2066	1996	3073	2254	856	2139	2838	1447
lpg1546	1007	1299	777	783	943	1062	758	665	422	1088	947	1031
lpg1547	412	411	326	270	273	436	258	203	306	408	238	274
lpg1548	239	243	216	249	186	226	218	154	223	190	203	171
lpg1549	1632	1472	1654	1377	1392	1623	1785	1354	971	1455	1563	1439
lpg1550	3111	1619	1947	2025	1580	1290	2748	1742	2500	1229	1708	832
lpg1551	24003	13609	22288	22023	12361	11840	30545	24537	22794	11168	22808	10333
lpg1552	1114	1529	904	794	1135	1354	807	702	334	1329	827	1127
lpg1553	2354	2863	2396	2027	2466	2544	2245	1930	647	2480	1958	1856
lpg1554	11536	10532	12086	10744	9730	10609	18333	11626	2299	8516	13107	13479
lpg1555	476	465	294	233	406	479	351	275	98	453	295	105
lpg1556	742	513	330	320	490	456	262	236	368	430	218	104
lpg1557	505	633	346	291	401	527	300	286	173	448	288	165
lpg1558	762	1846	985	871	1106	1581	1196	860	297	1757	978	952
lpg1559	231	620	365	335	498	583	504	352	104	605	410	221
lpg1560	486	696	648	589	704	758	834	690	316	752	622	468
lpg1561	1058	1310	753	563	1005	1314	563	563	415	1081	771	464
lpg1562	985	1606	888	756	1420	1582	1048	867	299	1451	1125	608
lpg1563	89	136	95	72	132	149	107	101	53	112	110	113
lpg1564	487	398	344	364	367	376	402	308	223	312	352	156
lpg1565	470	1072	249	186	568	1203	186	150	181	1004	213	122
lpg1566	98	150	50	54	105	135	65	45	54	133	64	48
lpg1567	129	217	82	78	141	160	70	61	65	183	105	86
lpg1568	155	203	112	96	165	242	123	99	70	195	151	249
lpg1569	318	537	178	153	445	603	155	128	145	499	208	190
lpg1570	41	83	69	74	57	77	61	63	23	84	73	50
lpg1571	142	221	181	165	193	231	129	124	120	234	174	163
lpg1572	243	394	267	278	288	294	155	177	150	366	239	147
lpg1573	304	587	259	258	347	463	195	136	154	501	246	228
lpg1574	1021	1921	849	926	962	1328	573	430	383	1688	656	720
lpg1575	1144	1714	788	670	956	1385	511	384	328	1306	531	317
lpg1576	4083	5434	2634	2576	3852	4047	1847	1574	1609	4738	2184	2110
lpg1577	1759	611	1569	1412	960	1015	2791	2515	1408	519	1719	1272
lpg1578	1216	1077	612	573	973	1446	509	418	352	752	411	264
lpg1579	417	448	422	337	415	416	416	303	80	401	317	205
lpg1580	369	587	615	557	528	610	686	485	174	539	596	427
lpg1581	2335	4017	4657	4326	3747	4060	4721	3825	753	4101	4822	2742
lpg1582	617	1038	890	776	594	707	719	775	222	900	971	1825
lpg1583	1220	1993	1374	1248	1494	1755	1282	1064	517	1859	1487	1053
lpg1584	525	665	411	431	529	593	288	264	152	636	356	590
lpg1585	461	509	392	368	444	474	330	205	129	458	309	191
lpg1586	160	225	138	115	167	178	99	89	70	197	101	92
lpg1587	482	483	264	276	447	548	243	212	179	453	290	298
lpg1588	2000	3175	2633	2525	2383	3133	3818	2704	497	2837	3138	1385
lpg1589	333	366	346	335	247	302	248	146	170	326	314	196
lpg1590	936	1001	521	568	599	752	435	343	537	875	482	239
lpg1591	218	338	179	145	149	248	186	150	147	318	198	138
lpg1592	452	453	348	315	327	350	238	217	265	392	286	110
lpg1593	196	140	136	105	91	129	58	77	93	97	80	33
lpg1594	328	331	296	259	211	254	221	187	144	269	279	265
lpg1595	427	643	642	572	516	567	577	445	138	587	674	524
lpg1596	3473	7366	8576	7528	6670	6219	10019	7041	486	6424	9906	4376
lpg1597	5467	8796	6987	6146	6621	6681	8334	5266	939	7193	7808	7091
lpg1598	306	298	226	149	277	307	208	175	112	222	204	465
lpg1599	138	258	110	103	202	167	66	51	148	198	122	98
lpg1602	1242	1851	872	834	1374	1553	774	672	679	1730	939	433
lpg1603	3307	3161	1461	1454	2479	2467	1224	990	1336	2772	1198	1168
lpg1604	8644	6230	2985	3171	5406	5798	3415	2875	4052	5235	3324	1872
lpg1605	8850	6623	3622	3722	5812	6085	4592	4202	4249	6008	4572	2718
lpg1606	439	582	280	215	448	514	206	269	167	572	324	846
lpg1607	439	750	440	376	643	704	558	337	122	671	538	178
lpg1608	151	154	92	106	98	132	119	113	52	100	99	188
lpg1609	196	333	242	182	278	404	353	208	78	326	288	239
lpg1610	303	547	340	257	458	543	392	319	130	532	414	304
lpg1611	246	279	214	161	225	258	194	189	103	254	208	172
lpg1612	88	106	91	78	85	81	71	47	57	83	89	54
lpg1613	38	33	27	23	29	35	27	23	5	42	36	35
lpg1614	34	74	52	36	72	85	55	28	31	73	45	45
lpg1615	158	213	91	90	167	191	84	61	51	178	96	63
lpg1616	683	1001	509	401	791	945	286	262	336	1018	429	165
lpg1617	294	258	194	178	201	295	253	163	129	248	240	163
lpg1618	92	166	110	92	152	198	149	135	46	171	131	93
lpg1619	390	548	255	217	495	596	283	215	136	473	246	263
lpg1620	85	122	40	32	138	187	64	53	19	110	44	20
lpg1621	2957	4911	2610	2089	6058	5604	3811	2521	171	4762	3455	2153
lpg1622	918	1012	868	789	996	915	744	669	499	985	904	861
lpg1623	497	830	546	458	722	577	420	354	229	777	591	547
lpg1624	538	907	393	339	814	952	358	293	169	871	400	315
lpg1625	87	221	65	67	280	315	71	84	29	237	75	53
lpg1626	579	1255	538	433	865	1010	474	331	219	1059	623	849
lpg1627	1389	1762	1189	1005	1409	1623	1280	1026	439	1510	1301	1444
lpg1628	435	642	223	187	417	546	161	128	189	537	193	184
lpg1629	413	369	202	201	379	398	241	163	124	385	221	119
lpg1630	210	374	189	116	355	450	226	149	82	350	228	244
lpg1631	566	1214	668	577	1168	1400	828	605	171	1031	669	581
lpg1632	707	1106	531	408	998	1051	598	491	209	959	725	440
lpg1633	104	194	121	93	194	203	119	93	47	169	159	76
lpg1634	1640	1732	1527	1454	1226	1402	1226	1255	905	1520	1420	1061
lpg1635	178	172	117	123	129	145	104	91	101	133	153	82
lpg1636	208	241	126	132	260	302	161	152	85	245	191	180
lpg1637	224	276	197	158	202	248	184	136	183	284	209	230
lpg1638	267	466	357	303	298	383	305	224	122	434	297	265
lpg1639	729	739	1095	1049	584	682	1706	1243	237	680	1567	852
lpg1640	367	613	419	266	455	503	311	236	128	562	385	234
lpg1641	404	477	371	292	367	442	353	339	210	466	389	418
lpg1642	878	1108	582	548	1514	1884	744	691	321	1070	645	639
lpg1643	331	442	204	153	423	446	137	136	133	392	189	190
lpg1644	531	694	310	312	503	749	288	258	167	545	259	230
lpg1645	308	420	214	205	338	377	242	200	118	379	265	190
lpg1646	158	254	220	167	153	172	211	152	40	207	244	99
lpg1647	405	455	431	330	349	353	491	361	123	402	541	289
lpg1648	431	443	443	433	298	335	487	371	153	313	518	508
lpg1649	176	272	146	137	211	258	116	124	79	297	146	117
lpg1650	105	317	162	132	238	291	176	140	69	321	241	219
lpg1651	126	603	187	174	504	747	239	269	96	730	258	163
lpg1652	108	605	117	152	509	794	255	197	50	663	254	254
lpg1653	415	1104	270	240	773	976	239	150	133	960	253	176
lpg1654	596	893	530	425	571	696	496	380	189	666	422	484
lpg1655	426	548	308	308	436	497	302	288	184	535	367	380
lpg1656	165	347	157	151	195	249	134	134	85	282	184	217
lpg1657	121	254	83	100	135	224	102	63	53	267	97	160
lpg1658	368	467	245	208	342	474	193	189	169	443	292	369
lpg1659	364	448	358	354	344	386	309	276	181	453	480	456
lpg1660	298	414	185	157	343	505	230	155	104	442	283	280
lpg1661	219	271	146	114	179	217	111	85	97	248	156	56
lpg1662	207	424	125	134	299	393	107	145	104	429	176	122
lpg1663	409	395	227	201	294	422	234	163	266	348	204	125
lpg1664	1008	1540	963	886	1116	1426	890	824	511	1479	1051	710
lpg1665	1667	2411	2417	2049	2681	3001	2917	2443	867	2305	2931	2522
lpg1666	745	1201	608	559	906	1007	546	427	404	1126	657	502
lpg1667	712	848	455	484	820	1021	593	514	256	723	515	443
lpg1668	1173	1275	1157	919	953	1076	1070	910	425	1129	975	759
lpg1669	4661	5025	5671	5270	5646	5381	9406	6978	1660	4382	7176	8435
lpg1670	1299	1992	1658	1377	2135	2598	2309	1550	532	1841	1889	827
lpg1671	765	1063	1170	1116	1062	1162	1768	1320	333	1127	1332	603
lpg1672	59	49	88	82	59	42	103	99	56	40	100	118
lpg1673	256	190	265	252	161	164	293	211	249	200	234	221
lpg1674	2597	1631	1641	1864	977	1045	1018	855	2278	1234	1215	955
lpg1675	9581	5246	4944	5300	3177	3269	2532	2107	7438	3575	2690	2012
lpg1676	1014	786	810	813	602	603	697	672	611	711	745	420
lpg1677	613	645	549	517	562	603	561	430	279	546	502	445
lpg1678	1444	1904	1071	917	1256	1599	853	662	604	1629	1037	1069
lpg1679	5950	5618	2261	2210	4328	5637	2866	1879	2058	4283	2239	1661
lpg1680	3248	2178	2714	1784	2550	1372	1881	1103	903	1528	2846	1339
lpg1681	2041	1692	1246	1081	1322	1209	886	968	791	1346	1086	1606
lpg1682	2183	2708	1672	1573	2685	2496	1985	1431	429	2056	1660	1381
lpg1683	2126	1715	2312	2321	2021	2010	4922	3651	667	1377	2780	1949
lpg1684	4821	5807	5403	4394	4971	5948	8331	6267	1827	4846	7185	5907
lpg1685	3158	4825	2887	2712	4554	4136	2934	2344	1487	3980	3071	1149
lpg1686	732	457	761	651	926	1103	2123	1424	110	332	714	1071
lpg1687	712	890	465	437	777	700	703	618	256	770	576	304
lpg1688	842	1503	619	544	1271	1301	488	456	212	1170	617	441
lpg1689	605	486	466	396	376	460	349	279	205	407	330	208
lpg1690	10143	16469	15152	13666	15909	15778	18778	12562	1872	13377	17524	14314
lpg1691	304	335	398	386	290	334	333	230	186	322	359	298
lpg1692	348	702	433	338	666	845	552	468	173	747	613	946
lpg1693	82	113	143	145	101	102	225	153	46	109	216	141
lpg1694	115	140	96	73	110	145	90	89	59	151	115	60
lpg1695	82	97	60	78	76	100	102	120	35	98	106	92
lpg1696	1144	2172	1381	1262	1716	2086	1860	1528	483	2119	1615	1388
lpg1697	3512	2608	1692	1442	2125	2809	1481	1364	1225	2566	1844	1195
lpg1698	1018	1513	844	828	1490	1978	928	579	176	1353	853	417
lpg1699	1181	1948	946	918	1691	2196	982	868	257	1789	1122	814
lpg1700	801	1033	524	437	863	926	566	369	118	921	518	592
lpg1701	553	910	672	587	849	984	845	648	137	861	720	305
lpg1702	2087	5714	3749	2791	5431	7305	6394	4062	220	4829	5600	3868
lpg1703	305	592	305	247	432	450	298	268	112	581	284	233
lpg1704	357	292	174	216	367	319	236	198	211	351	190	85
lpg1705	617	1249	580	413	815	1267	590	399	219	1220	662	665
lpg1706	153	267	193	140	270	302	277	169	53	261	293	206
lpg1707	297	558	498	395	445	541	566	309	133	506	649	710
lpg1708	300	491	428	379	394	434	419	295	152	436	472	319
lpg1709	653	547	341	358	361	400	300	229	335	453	301	174
lpg1710	535	563	374	380	439	667	248	271	304	479	347	463
lpg1711	1077	1131	1389	1546	725	835	1290	984	589	1073	1316	416
lpg1712	1197	1476	1334	1408	983	945	975	914	664	1595	1223	1313
lpg1713	1100	1495	858	818	770	938	609	528	411	1167	719	793
lpg1714	531	1051	531	495	485	753	357	274	194	953	401	437
lpg1715	405	595	726	542	458	507	785	720	133	510	959	390
lpg1716	440	1311	369	316	830	1180	427	312	118	1105	539	124
lpg1717	733	1440	374	323	1248	1498	303	224	204	1370	291	150
lpg1718	6832	7553	6604	5337	7397	9429	10136	7279	1198	6274	7614	8443
lpg1719	1589	2023	892	825	1640	1973	890	865	417	1903	1056	1205
lpg1720	2485	3177	1248	1128	2702	2948	1017	722	705	2669	1106	1439
lpg1721	240	374	232	240	293	276	216	169	101	312	332	150
lpg1722	1777	2680	1707	1427	1810	2136	1276	1058	714	2244	1698	1494
lpg1723	828	1570	1166	876	1169	1312	1036	692	419	1358	1128	1247
lpg1724	12329	13058	10802	10092	11529	12600	12009	8543	3763	10881	10025	5374
lpg1726	4881	4879	5013	4793	4646	4161	6362	5303	1551	4537	6686	4554
lpg1727	724	872	676	690	590	760	708	618	276	807	749	698
lpg1728	202	357	266	298	307	364	348	260	77	353	341	179
lpg1729	397	601	470	474	459	548	724	537	170	639	599	500
lpg1730	420	451	350	316	340	389	405	316	183	464	382	338
lpg1731	600	532	389	436	479	611	475	373	281	526	401	100
lpg1732	398	507	512	424	421	525	517	367	203	566	428	309
lpg1733	695	1175	812	731	972	1065	685	725	349	1134	958	617
lpg1734	1333	3181	1958	1843	2835	2939	2384	2047	282	2994	3024	1546
lpg1735	89	269	99	70	189	308	82	83	26	258	134	126
lpg1736	292	686	247	203	508	732	262	199	117	681	311	216
lpg1737	324	422	186	224	321	388	189	165	138	351	246	173
lpg1738	587	625	398	390	640	680	419	396	410	642	581	568
lpg1739	1214	1419	937	762	1060	1470	899	849	563	1431	1027	1084
lpg1740	1019	1609	794	696	1182	1505	972	613	396	1408	891	585
lpg1741	1714	1259	803	810	857	753	592	486	885	933	614	274
lpg1742	619393	165837	691294	812120	116787	81884	485337	336124	1121340	122354	533405	332069
lpg1743	19078	15739	14092	15512	13515	13027	14095	9160	13783	12909	12054	5847
lpg1744	3652	1606	2144	2391	1424	1365	1992	1487	2890	1347	1568	707
lpg1745	2606	1255	1915	1768	1105	1364	1813	1580	2178	1058	1571	2431
lpg1746	2210	3290	2385	2359	2305	2076	1963	1606	999	2811	2453	1811
lpg1747	3948	4614	3393	3081	3220	3391	2767	2047	1731	3743	3062	3284
lpg1748	577	999	563	457	707	777	382	307	183	800	545	607
lpg1749	807	1246	852	735	1030	1136	825	691	298	1075	798	666
lpg1750	1539	1540	2673	2543	778	803	843	793	778	873	919	787
lpg1751	1379	1884	4145	4133	1250	1321	6278	4616	227	1311	4469	2632
lpg1752	3830	3862	3947	3675	3188	2926	4370	3279	1043	3092	3551	2508
lpg1753	846	1227	969	911	944	930	751	666	268	1018	901	1170
lpg1754	1242	882	1248	1065	624	775	990	1160	766	640	1377	1085
lpg1755	2631	3133	1941	1701	2428	2663	1495	1422	1025	2752	1980	1635
lpg1756	265	408	207	157	274	351	175	153	96	327	202	221
lpg1757	1131	2245	998	921	1300	1497	828	686	359	1792	1146	1379
lpg1758	116	198	169	135	150	205	164	146	38	180	200	129
lpg1759	124	148	431	432	127	132	747	570	79	131	540	574
lpg1760	255	391	399	346	291	313	502	506	133	367	554	545
lpg1761	110	136	296	307	109	97	522	471	64	123	381	198
lpg1762	719	791	782	831	546	533	875	832	292	763	837	690
lpg1763	1093	1347	816	773	878	1012	630	635	484	1137	747	894
lpg1764	269	602	637	501	583	562	554	482	135	579	694	319
lpg1765	429	1055	1011	823	1165	1279	1014	749	108	893	1079	1194
lpg1766	5605	8448	4804	4563	8438	7655	4683	3830	1128	7160	5471	3680
lpg1767	2190	3867	2787	2412	2919	3216	3249	2198	642	3359	2966	2618
lpg1768	205	469	313	295	366	408	329	263	79	379	407	208
lpg1769	297	389	317	242	279	362	246	215	102	326	335	279
lpg1770	225	433	231	191	276	319	158	135	101	449	251	259
lpg1771	1602	2580	1793	1690	1865	1925	1741	1340	488	2221	2040	1945
lpg1772	450	632	344	290	419	575	179	170	210	564	239	197
lpg1773	795	527	898	668	501	445	896	720	481	466	775	649
lpg1774	5669	2673	4495	4323	2710	2957	5407	4100	5352	2418	5071	4208
lpg1775	819	495	1500	1680	590	581	2293	1519	250	423	2099	773
lpg1776	412	582	457	526	347	447	422	296	355	510	495	534
lpg1777	201	416	304	272	261	318	243	213	129	369	358	255
lpg1778	127	379	170	127	199	288	107	102	60	374	162	239
lpg1779	58	68	57	54	47	62	61	76	28	63	93	69
lpg1780	117	170	177	107	137	188	164	185	64	186	243	152
lpg1781	520	1021	451	446	729	779	566	578	188	963	663	491
lpg1782	2085	3109	2314	2014	2489	2999	3225	2608	570	2791	3001	4666
lpg1783	835	805	1828	1757	765	643	3694	2588	133	762	2847	1616
lpg1784	952	696	1713	1476	971	977	3875	2932	397	713	2652	2426
lpg1785	359	522	283	267	419	430	347	469	144	424	391	516
lpg1786	110	172	56	58	132	167	57	76	47	177	85	25
lpg1787	29	75	43	20	37	49	23	9	15	46	34	17
lpg1788	36	68	29	28	60	75	39	43	23	55	112	131
lpg1789	75	81	63	63	90	88	73	62	29	88	98	79
lpg1790	43	71	62	60	62	76	100	101	17	62	150	53
lpg1791	60	114	156	108	117	110	303	221	31	95	279	376
lpg1792	392	659	419	340	1072	1114	1044	970	88	749	938	920
lpg1793	72	139	111	80	112	154	177	143	36	97	172	214
lpg1794	220	400	168	119	308	389	182	150	70	378	217	208
lpg1795	119	131	103	79	111	143	127	84	51	123	107	131
lpg1796	459	605	355	299	544	753	384	343	186	566	450	316
lpg1797	329	516	357	353	522	468	471	456	147	514	494	256
lpg1798	1107	1334	712	731	1429	1626	936	717	465	1050	640	532
lpg1799	985	1651	1040	918	1277	1583	938	782	416	1546	1079	985
lpg1800	1044	1324	972	792	1096	1292	963	860	390	1147	1176	701
lpg1801	2894	4665	3587	3578	3622	4047	4262	2783	627	3948	4396	2333
lpg1802	124	185	153	181	113	127	131	119	40	164	176	103
lpg1803	497	710	479	448	541	598	483	361	196	685	539	182
lpg1804	1226	1907	803	757	1361	1220	783	703	399	1599	984	1365
lpg1805	763	1255	1244	1122	1029	1253	1310	967	316	1249	1222	998
lpg1806	170	339	220	190	264	329	205	176	103	360	229	310
lpg1807	271	521	365	283	426	503	309	284	155	468	379	264
lpg1808	315	434	424	305	292	334	448	311	69	333	449	224
lpg1809	1934	3437	2452	2066	2401	2631	2597	1719	707	2978	2997	4061
lpg1810	36283	46020	23353	22298	36739	40821	20840	16043	16009	37580	20458	26675
lpg1811	9352	19709	10941	9228	22974	24667	17618	10934	699	16301	14762	11314
lpg1812	1257	3781	2634	2138	4983	5457	2848	2037	213	3229	2960	2426
lpg1813	420	713	312	307	428	569	218	211	161	650	302	399
lpg1814	687	1189	402	287	724	1111	298	380	383	1041	511	787
lpg1815	543	693	457	414	404	419	329	299	293	539	386	313
lpg1816	252	241	206	208	130	207	120	126	142	202	171	141
lpg1817	583	612	663	634	421	427	438	527	306	586	661	1184
lpg1818	572	868	376	335	556	749	244	240	231	787	310	450
lpg1819	884	1999	763	647	1303	1655	516	449	363	1583	610	791
lpg1820	442	651	329	369	386	295	223	192	162	538	327	162
lpg1821	909	1375	940	724	952	928	779	597	332	1141	849	811
lpg1822	983	1609	959	1014	904	1069	804	647	333	1356	939	459
lpg1823	969	1423	969	973	891	881	605	548	355	1193	854	892
lpg1824	1032	3656	1736	1496	2297	2978	1324	1041	430	3616	1775	1841
lpg1825	1025	3069	2558	2033	2234	2991	2545	1986	538	2964	2427	2252
lpg1826	42	89	85	74	67	88	93	77	18	86	78	68
lpg1827	403	544	573	501	354	460	638	427	201	478	464	350
lpg1828	172	255	273	204	205	206	229	157	102	225	193	143
lpg1829	949	1578	764	678	1125	1252	538	429	356	1401	661	672
lpg1830	289	397	197	174	330	396	171	127	168	412	211	178
lpg1831	1991	2796	2747	2664	2359	2466	3997	2630	460	2295	3328	2583
lpg1832	124	309	86	79	139	226	69	64	32	274	77	80
lpg1833	3338	5102	1949	1837	3965	4614	1343	1059	1120	4092	1638	1273
lpg1834	1105	1208	962	893	816	961	738	658	324	985	925	813
lpg1835	1195	1417	1182	989	1011	1213	1101	900	247	1121	1144	1739
lpg1836	5436	5854	7951	6331	4878	5296	10283	8270	1637	5545	9104	6264
lpg1837	3219	3783	2191	2110	2758	3333	1772	1402	1274	3216	2028	2494
lpg1838	951	1018	552	471	816	963	321	318	462	1031	514	1517
lpg1839	637	621	413	411	443	484	380	292	465	624	400	292
lpg1840	271	384	243	200	220	291	181	139	157	362	226	359
lpg1841	880	2266	1153	960	1466	2257	1184	911	220	2213	1323	800
lpg1842	369	561	486	370	376	457	368	291	236	594	423	418
lpg1843	467	833	513	472	563	672	637	505	202	720	571	444
lpg1844	99	132	93	82	92	111	74	90	41	113	84	41
lpg1845	1879	3186	2041	1728	1944	2240	1370	1184	1169	2971	1838	2537
lpg1846	300	322	332	303	225	269	318	290	141	344	300	259
lpg1847	455	567	568	542	380	483	665	528	198	551	660	545
lpg1848	259	271	152	150	185	189	116	83	113	222	124	66
lpg1849	160	241	347	232	223	212	482	464	56	210	428	271
lpg1850	252	395	362	290	418	355	544	428	44	360	470	376
lpg1851	5009	11007	5043	4496	8981	10135	6796	4152	458	8548	6823	3067
lpg1852	309	536	231	219	472	521	199	134	121	515	265	235
lpg1853	537	835	323	409	629	734	288	266	139	762	461	255
lpg1854	2694	2773	2178	2019	2017	2155	2654	1627	708	2298	2444	1486
lpg1855	707	1351	627	544	1204	1481	540	584	322	1314	797	618
lpg1858	5651	12777	6699	6672	7427	11021	6628	4781	2774	11287	6769	2120
lpg1859	7113	8746	13022	12404	7930	7794	17253	11809	1598	7052	13713	7346
lpg1860	9099	7232	11530	11627	5134	4925	10414	7977	4644	5849	9719	4069
lpg1861	1703	2643	1762	1607	1949	2334	1842	1251	486	2246	1707	1226
lpg1862	1072	2479	1283	1091	1347	1644	946	757	389	2210	1309	770
lpg1867	672	775	692	641	637	677	623	429	215	691	545	511
lpg1868	1984	2207	2652	2466	1844	2041	2534	1868	918	1873	2371	1430
lpg1869	770	971	699	658	616	666	541	471	262	775	667	663
lpg1870	516	630	493	501	466	470	363	386	232	602	561	1119
lpg1871	283	508	277	203	434	354	174	194	92	428	335	574
lpg1872	1576	4271	1507	1319	3156	3505	1305	921	485	3860	1595	1340
lpg1873	378	500	348	281	312	335	264	185	166	417	389	203
lpg1874	1898	2346	1509	1427	1588	1993	1067	847	707	1939	1258	1220
lpg1875	502	684	360	306	475	553	373	366	186	571	425	217
lpg1876	569	532	704	591	552	650	1439	926	184	437	601	567
lpg1877	1467	1680	1014	932	1253	1196	878	618	551	1437	954	506
lpg1881	1705	1823	1000	996	1475	1556	874	757	556	1452	945	589
lpg1882	1769	1651	1977	1880	1343	1535	2208	1563	438	1259	1834	1162
lpg1883	914	1590	898	705	1430	1651	881	799	347	1456	1147	967
lpg1884	1279	2691	1246	1015	2535	2559	1600	1168	268	2343	1727	537
lpg1885	215	210	149	172	191	178	144	159	74	202	179	360
lpg1886	133	132	86	98	138	116	73	69	44	111	87	94
lpg1887	471	500	660	559	456	545	995	747	110	502	763	976
lpg1888	1088	1130	1163	1082	864	881	817	666	613	1062	997	859
lpg1889	2875	3220	2166	1935	2542	2810	2203	1888	1550	3093	2674	1684
lpg1890	1021	1663	740	641	1763	2152	990	689	270	1490	827	538
lpg1891	4847	2924	4177	4414	2276	3429	7185	4576	1179	1671	2764	891
lpg1892	2521	2307	2867	2774	1987	2493	3776	2739	954	1721	2931	1271
lpg1893	2267	2749	2172	1949	2172	2117	1977	1462	835	1944	1959	1483
lpg1894	1505	1796	1104	951	1525	1104	779	747	645	1824	1030	552
lpg1895	1180	408	2119	2097	1027	882	7231	5424	435	356	2086	1271
lpg1896	235	410	209	172	362	437	271	202	86	444	205	187
lpg1897	1058	1211	566	562	846	900	450	377	591	1008	606	355
lpg1898	599	624	434	384	624	606	476	420	220	639	561	769
lpg1899	127	152	91	68	140	164	54	73	51	176	87	98
lpg1900	193	202	124	88	187	187	100	106	72	183	170	135
lpg1901	331	813	273	254	676	830	423	259	88	722	426	345
lpg1902	488	465	262	230	480	567	287	281	158	401	319	130
lpg1903	3042	3311	5178	5037	3393	3186	7860	6326	1722	3152	6413	6450
lpg1904	549	616	324	297	547	487	255	189	187	547	264	138
lpg1905	571	850	387	326	484	752	294	238	222	692	338	379
lpg1906	559	902	546	468	516	515	402	333	314	694	492	451
lpg1907	1096	1841	858	786	1478	1595	787	604	251	1705	1052	414
lpg1908	2881	3169	3292	3429	2022	2050	3532	2429	783	2546	3438	2145
lpg1909	375	437	204	199	284	401	170	150	158	428	241	240
lpg1910	288	423	187	178	250	307	140	120	121	389	214	219
lpg1911	1433	3024	1507	1239	2224	2667	1477	1074	406	2847	1633	2002
lpg1912	679	1177	395	341	1015	1411	384	326	247	1077	450	281
lpg1913	448	568	638	577	503	437	699	557	224	525	614	428
lpg1914	392	539	440	318	392	529	486	440	275	584	564	922
lpg1915	5204	5803	6396	5870	5288	5616	12084	8326	2148	5006	7064	12467
lpg1916	311	264	181	139	197	170	114	118	164	207	203	327
lpg1917	456	895	306	259	813	926	263	195	155	747	338	227
lpg1918	2200	5203	2211	1886	4204	5286	2805	2072	686	5090	2852	2260
lpg1919	199	503	155	159	375	473	123	100	72	494	157	109
lpg1920	48	142	28	35	99	156	49	29	18	133	45	22
lpg1921	173	462	154	145	303	459	178	142	54	478	210	170
lpg1922	824	1552	536	527	1219	1367	506	451	230	1337	793	387
lpg1923	944	1849	832	732	1449	1851	916	750	290	1714	1225	969
lpg1924	397	1251	517	429	1415	1486	518	390	172	1156	545	274
lpg1925	1317	1543	1031	1083	1542	1563	1687	1427	544	1487	1374	1124
lpg1926	648	801	580	599	648	645	843	764	357	702	766	603
lpg1927	169	262	180	140	175	189	181	185	48	211	193	125
lpg1928	850	1263	603	618	957	1036	713	588	326	1015	753	554
lpg1930	1924	2343	1147	949	2365	2153	1185	1102	756	2005	1236	729
lpg1931	240	151	137	162	107	129	85	91	112	124	98	117
lpg1932	358	433	269	283	419	476	341	258	111	387	295	72
lpg1933	856	633	594	587	1141	1191	1501	1034	177	560	673	468
lpg1934	2207	1080	824	757	1979	2087	1551	1133	905	761	807	490
lpg1935	147	127	86	51	84	85	48	72	61	87	71	85
lpg1936	305	327	377	269	300	274	374	330	108	334	425	315
lpg1937	1184	1122	1055	917	766	812	963	867	664	904	1143	1441
lpg1938	618	486	496	433	333	301	342	385	432	406	520	364
lpg1939	1087	1039	1289	1261	862	1045	2012	1303	368	934	1471	1167
lpg1940	186	241	174	155	161	161	175	112	87	201	179	131
lpg1941	185	189	243	259	146	115	212	179	78	202	247	170
lpg1942	934	1360	930	859	754	1048	642	520	463	1188	830	623
lpg1943	526	608	418	384	332	519	347	241	164	397	308	342
lpg1944	483	499	418	343	323	306	345	275	201	440	387	222
lpg1945	858	1120	789	597	667	728	557	456	386	877	633	586
lpg1946	719	767	414	436	517	551	280	243	307	677	389	260
lpg1947	501	435	392	342	468	495	500	366	109	288	305	98
lpg1948	7335	9187	8654	7656	13280	11903	17103	13857	365	7582	12048	8905
lpg1949	312	287	213	178	379	385	215	254	93	300	296	209
lpg1950	1559	1835	2184	1980	2215	2312	3575	2386	194	1678	2938	1270
lpg1951	394	476	441	365	446	514	602	431	131	484	476	547
lpg1952	300	339	293	236	356	413	401	303	91	329	323	269
lpg1953	457	1960	464	321	3151	3943	798	588	132	1872	555	461
lpg1954	84	131	62	51	102	104	61	49	52	81	53	79
lpg1955	290	359	177	147	316	400	179	142	127	293	198	186
lpg1956	754	970	553	507	808	982	738	433	255	881	555	576
lpg1957	190	293	126	122	233	265	95	73	66	214	135	56
lpg1958	1052	1311	526	490	1480	1651	672	547	445	1169	557	252
lpg1959	710	1080	461	349	843	1026	410	297	253	1009	427	194
lpg1960	906	1133	824	766	914	1032	1051	954	261	1015	1055	324
lpg1961	2627	2087	2040	1974	1692	1569	2349	2036	1150	1743	2310	1878
lpg1962	1471	1529	2163	2031	970	994	1700	1406	722	1194	1964	1533
lpg1963	2731	1859	2672	2435	2457	2813	7751	5105	641	1331	3172	1072
lpg1964	605	458	357	304	341	517	367	242	154	289	254	122
lpg1965	1698	1873	836	835	1822	2301	986	844	767	1578	758	509
lpg1966	1325	1618	1129	1064	1315	1403	1226	960	506	1367	1203	842
lpg1967	311	350	169	179	214	222	121	112	118	262	160	159
lpg1968	372	282	191	208	315	304	344	267	130	197	186	135
lpg1969	704	825	566	492	618	577	365	304	241	641	474	321
lpg1970	1104	888	682	730	557	561	235	223	382	694	371	377
lpg1971	301	380	182	228	269	315	106	123	101	323	170	152
lpg1972	718	1333	848	586	1155	1564	835	709	185	1221	1129	1481
lpg1973	6456	4660	13891	11808	3423	3684	16935	13701	3708	4561	15613	12522
lpg1974	8791	11573	7635	7238	9544	9116	8696	5881	2994	9857	8987	9206
lpg1975	368	342	270	251	297	234	233	243	214	263	318	349
lpg1976	903	716	646	587	520	533	528	433	551	509	513	390
lpg1977	705	719	1216	1138	708	725	1494	1007	212	744	1324	1224
lpg1978	265	375	236	208	275	335	209	194	117	366	255	282
lpg1979	309	475	269	249	385	414	192	194	159	515	273	306
lpg1980	18	34	5	13	35	21	9	11	4	26	23	6
lpg1981	25	31	25	26	17	40	16	22	22	20	29	27
lpg1982	115	118	59	61	105	114	66	55	66	118	49	32
lpg1983	293	365	370	325	287	332	535	400	78	307	440	313
lpg1984	170	219	215	199	163	190	347	227	79	188	241	156
lpg1985	278	327	238	197	296	379	260	148	112	321	266	145
lpg1986	1833	2716	1738	1625	2800	3764	2037	1345	587	2867	1906	1290
lpg1987	135	198	141	110	172	205	109	96	88	208	158	198
lpg1988	449	483	272	322	372	467	234	146	181	413	232	342
lpg1989	1082	862	1243	983	660	681	1034	927	547	719	1255	1041
lpg1990	270	266	222	189	177	194	142	133	113	205	198	163
lpg1991	164	200	159	145	142	135	146	105	98	187	127	82
lpg1992	347	605	407	350	267	363	345	266	190	507	536	355
lpg1993	727	831	1042	851	892	925	1438	1014	276	793	1382	1175
lpg1994	1722	3185	753	655	4282	4798	972	876	379	2842	1001	560
lpg1995	97	140	71	40	72	110	40	34	46	95	44	33
lpg1996	154	168	122	104	113	179	73	76	73	182	109	69
lpg1997	36	90	34	28	82	88	22	26	14	82	38	40
lpg1998	159	374	203	139	272	393	140	133	77	313	190	207
lpg1999	124	223	242	203	141	134	249	229	98	193	243	123
lpg2000	305	378	213	195	273	295	185	139	252	340	253	210
lpg2001	222	546	202	185	270	452	121	142	147	523	202	194
lpg2002	51	119	45	43	48	76	30	35	22	115	61	68
lpg2003	107	159	64	67	123	133	54	62	52	196	74	58
lpg2004	351	910	384	348	596	829	347	309	159	868	480	404
lpg2005	100	155	66	69	76	122	76	60	46	127	103	102
lpg2006	401	538	383	371	519	526	497	409	225	548	487	550
lpg2007	31	51	104	114	41	48	173	159	19	37	191	102
lpg2008	75	76	288	229	81	80	492	393	21	72	339	173
lpg2009	1639	2046	1790	1631	1548	1824	2120	1700	1055	1856	2277	1802
lpg2010	699	909	758	723	633	657	948	810	321	787	918	892
lpg2011	517	742	522	445	527	559	599	677	191	712	943	1104
lpg2012	816	1634	999	817	941	1217	857	743	263	1277	1087	1150
lpg2013	2277	2902	1747	1761	2271	2495	1790	1377	1235	2592	1847	2030
lpg2014	253	329	208	170	223	258	180	146	79	303	229	228
lpg2015	88	102	106	109	87	89	149	94	40	107	156	106
lpg2016	428	437	336	351	307	367	276	202	145	356	276	172
lpg2017	854	953	939	963	954	1114	1389	1035	297	964	1164	1034
lpg2018	225	240	294	217	201	253	361	326	55	265	323	313
lpg2019	1813	3007	1226	1130	2586	3024	1352	954	454	2707	1496	1084
lpg2020	1158	893	846	776	986	1125	1165	977	620	757	909	570
lpg2021	1197	1601	1467	1240	1383	1379	1661	1223	538	1461	1461	1113
lpg2022	1305	2361	1251	1101	1701	1868	1311	880	534	2046	1368	1266
lpg2023	2615	4509	2075	1758	2720	3407	1482	966	1107	3438	1655	1353
lpg2024	606	1058	922	830	676	763	244	257	265	965	445	222
lpg2025	3261	5916	9149	8628	549	564	951	771	625	986	1382	881
lpg2026	304	532	452	358	125	103	99	88	57	169	116	113
lpg2027	2414	3745	1937	1716	2600	3216	1437	1123	874	3109	1552	1742
lpg2028	281	464	262	245	300	318	166	169	86	406	221	214
lpg2029	1571	2064	1276	1312	1378	1491	1059	815	701	1848	1100	1132
lpg2030	834	1509	764	695	987	1136	580	481	317	1384	707	407
lpg2031	1300	3425	1788	1515	2270	2716	1589	1219	671	2912	1785	1494
lpg2032	1077	1357	650	685	916	909	485	447	324	1120	664	827
lpg2033	2070	2413	1847	1660	1591	1679	1284	1078	790	2025	1770	2481
lpg2034	400	701	293	194	393	515	203	146	171	568	189	209
lpg2035	274	349	179	126	314	409	159	151	147	325	182	164
lpg2036	76	123	60	56	76	110	39	63	38	88	61	72
lpg2037	367	519	319	339	348	490	243	242	163	469	316	181
lpg2038	1572	1149	1352	1447	782	912	1190	1059	1439	972	1253	359
[truncated: 884 more rows]

## Sheet: adjpvalues log2foldchange
	HDvLD_noHGA_padj	HDvLD_noHGA_log2foldchange	HDvLD_withHGA_padj	HDvLD_withHGA_log2foldchange	noHGAvwithHGA_HD_padj	noHGAvwithHGA_HD_log2FoldChange	noHGAvwithHGA_LD_padj	noHGAvwithHGA_LD_log2FoldChange
locus tag		pos/neg = up/down in LD		pos/neg = up/down in LD		pos/neg = up/down in HGA		pos/neg = up/down in HGA				NA=omitted because of low read coverage across conditions or extreme outlier
lpg0001	0.626496	-0.158226	0.237431	0.484135	0.998109	-0.00109343	0.106784	0.671152
lpg0002	0.868037	-0.0474885	0.584747	0.169919	0.998109	0.0270434	0.296274	0.271077
lpg0003	0.0577169	0.551165	8.85124e-05	1.51632	0.998109	-0.102005	0.0227636	0.890556
lpg0004	9.13036e-08	-1.39409	0.759628	0.260111	0.998109	0.0954021	0.0239328	1.78555
lpg0005	0.722409	-0.153299	0.00510485	0.645597	0.998109	-0.5274	0.264493	0.299624
lpg0006	0.00550428	0.585437	0.334469	0.280802	0.998109	0.00299709	0.377992	-0.276209
lpg0007	0.687569	0.129049	0.830865	-0.0635918	0.998109	-0.0218365	0.499463	-0.186281
lpg0008	0.00806683	0.863608	0.676836	-0.263294	0.998109	0.400683	0.283627	-0.704217
lpg0009	5.57744e-41	-3.3499	1.25139e-12	-2.99628	0.998109	0.108285	0.149427	0.494293
lpg0010	4.06163e-18	-2.32102	5.66869e-08	-2.23282	0.998109	-0.116637	0.999973	6.60079e-06
lpg0011	0.949434	0.0288796	0.102156	-0.457963	0.998109	0.287056	0.536131	-0.171016
lpg0012	0.0729343	-0.354655	0.444239	-0.387384	0.998109	0.0256958	0.973119	0.018989
lpg0013	0.800679	0.117369	0.423764	-0.28042	0.998109	-0.121497	0.160759	-0.495786
lpg0014	0.0737197	0.399383	0.133271	0.294556	0.998109	0.0655085	0.94747	-0.0161948
lpg0015	0.0836993	0.423239	0.0184632	0.469778	0.998109	-0.0714112	0.995794	0.00169674
lpg0016	0.249428	0.271973	0.442605	0.204302	0.998109	-0.129097	0.47459	-0.168832
lpg0017	0.125748	0.422606	0.0135743	0.59079	0.998109	-0.111882	0.731202	0.0808926
lpg0018	0.788958	-0.0713003	0.235045	0.305521	0.998109	-0.262901	0.568522	0.139866
lpg0019	0.00425666	0.758	0.958265	0.0320212	0.998109	0.208691	0.370513	-0.492669
lpg0020	0.0971581	0.791792	0.0379999	0.970183	0.998109	0.313878	0.332936	0.524079
lpg0021	0.0717157	-0.676965	0.274525	-0.377635	0.998109	0.283097	0.0780455	0.610616
lpg0022	0.000104574	-0.633572	0.402641	-0.283088	0.998109	0.0033247	0.214765	0.382824
lpg0023	0.513827	-0.285015	0.0198881	-0.834446	0.998109	0.331988	0.63866	-0.193251
lpg0024	0.623555	0.145965	0.663767	-0.149563	0.998109	-0.0295303	0.324691	-0.299667
lpg0025	0.0782396	0.464974	0.310966	0.229341	0.998109	0.210926	0.997156	0.000899891
lpg0026	0.00720979	-0.64618	0.284881	-0.418381	0.998109	0.156024	0.258455	0.411688
lpg0027	1.4656e-13	-1.72445	1.84582e-12	-1.44334	0.998109	-0.186252	0.514708	0.124709
lpg0028	0.0159453	0.504955	0.00750382	0.599531	0.998109	-0.0123451	0.592593	0.110262
lpg0029	0.695646	-0.135089	0.193129	0.29193	0.998109	-0.174924	0.248621	0.27821
lpg0030	0.91822	0.065637	0.0463464	-0.668659	0.998109	0.261972	0.210886	-0.446285
lpg0031	0.14313	-6.86056	0.825679	-0.65448	0.998109	-1.83432	0.34042	4.37949
lpg0032	0.425967	-0.192073	0.742601	-0.0842342	0.998109	-0.193727	0.800149	-0.0614455
lpg0033	0.185266	0.426367	0.974795	0.0158306	0.998109	-0.171946	0.232003	-0.559789
lpg0034	0.190606	0.483072	0.00450157	0.654373	0.998109	0.196276	0.157387	0.392105
lpg0035	0.59676	-0.26854	0.813453	0.068656	0.998109	0.0535006	0.244509	0.412959
lpg0036	0.313603	0.345381	0.00340822	0.911927	0.998109	0.109097	0.0259603	0.704358
lpg0037	0.000556323	-0.805347	0.439001	-0.271486	0.998109	-0.00377357	0.00461945	0.55958
lpg0038	0.0372121	0.545711	0.133289	0.381509	0.998109	-0.101473	0.355848	-0.239433
lpg0039	0.701257	0.21458	0.332451	0.398721	0.998109	0.353464	0.169412	0.56155
lpg0040	0.0142555	0.768072	0.000179651	0.901485	0.998109	0.102938	0.276008	0.257237
lpg0041	0.545175	0.237065	0.00578589	0.770848	0.998109	-0.375026	0.549259	0.185437
lpg0042	0.0143602	-0.866159	0.180564	-0.421172	0.998109	0.0949904	0.015755	0.568545
lpg0043	0.10124	-0.409122	0.131497	-0.384406	0.998109	0.125075	0.412483	0.175424
lpg0044	0.468792	0.357407	0.00178905	1.70821	0.998109	0.143764	0.0274018	1.52969
lpg0045	0.903969	-0.0834454	0.279272	0.482691	0.998109	0.457911	0.0324122	1.05239
lpg0046	0.285987	0.311766	0.630937	0.129264	0.998109	0.113414	0.857609	-0.0432241
lpg0047	0.558604	0.198635	0.0506877	0.457566	0.998109	-0.187235	0.688337	0.0974003
lpg0048	0.0271703	0.513758	0.0886712	0.387515	0.998109	-0.159968	0.186485	-0.265391
lpg0049	0.00894019	0.512847	0.231701	0.308617	0.998109	0.00830474	0.418949	-0.165975
lpg0050	0.318694	0.215293	0.152258	0.297629	0.998109	-0.190385	0.702185	-0.0820057
lpg0051	0.000924623	1.28873	0.000480144	1.1106	0.998109	0.256532	0.805944	0.104698
lpg0052	0.0013394	0.708204	0.306875	0.296497	0.998109	-0.0269968	0.143055	-0.41305
lpg0053	0.0666305	0.55252	0.281295	0.3389	0.998109	0.230404	0.901859	0.0433561
lpg0054	0.238892	0.454151	0.833819	0.0961628	0.998109	0.34398	0.967443	0.0187262
lpg0055	0.0826896	0.359214	0.000628463	0.67994	0.998109	-0.14636	0.288084	0.197912
lpg0056	0.950185	-0.0419424	0.146021	0.490008	0.998109	-0.485908	0.905161	0.0720069
lpg0057	0.20144	0.634671	0.0068635	0.941575	0.998109	0.339528	0.106784	0.67606
lpg0058	0.0292478	1.30091	0.0325093	3.06172	0.998109	0.351427	0.262088	2.15636
lpg0059	0.0139116	0.912439	0.000445837	1.19887	0.998109	-0.0214942	0.427216	0.292879
lpg0060	0.13038	-0.29921	0.478518	0.25658	0.998109	-0.135835	0.207141	0.446525
lpg0061	0.0310514	-0.470762	0.351604	-0.260605	0.998109	0.142404	0.144629	0.374742
lpg0062	0.272339	-0.293059	0.997368	-0.000932522	0.998109	0.034025	0.162808	0.352253
lpg0063	0.25077	0.357223	0.284367	-0.984973	0.998109	0.284688	0.318858	-1.0409
lpg0064	0.780913	0.130393	0.283681	-1.53606	0.998109	0.226303	0.209722	-1.42399
lpg0065	0.585907	0.255839	0.393392	-1.30088	0.998109	0.0292354	0.338764	-1.51342
lpg0066	0.250329	0.425055	0.113013	-1.31597	0.998109	0.204136	0.12721	-1.51929
lpg0067	0.0796311	0.472941	0.221149	-1.10049	0.998109	0.373185	0.0855043	-1.17843
lpg0068	0.0840802	0.577553	0.2447	-0.572378	0.998109	0.055146	0.0327922	-1.07372
lpg0070	0.356667	0.221651	0.623346	-0.177157	0.998109	0.0100928	0.287255	-0.361016
lpg0071	0.234612	-5.79174	0.0265499	-4.80307	0.998109	-0.207742	NA	NA
lpg0072	0.0441009	-0.521355	0.1741	0.834766	0.998109	0.0129263	0.0420352	1.39995
lpg0073	0.0152998	-0.437037	0.721123	0.117721	0.998109	-0.0909019	0.107125	0.491344
lpg0074	0.0428458	-0.454144	0.175515	-0.379848	0.998109	0.125477	0.310676	0.226127
lpg0075	4.31609e-07	-0.855529	0.00783945	-0.876171	0.998109	-0.0608491	0.904536	-0.0593989
lpg0076	0.0233785	0.612339	0.371749	0.266929	0.998109	0.0367231	0.312681	-0.282801
lpg0077	0.345111	-0.24428	0.392862	-0.193862	0.998109	-0.150396	0.761721	-0.0740128
lpg0078	0.23439	-0.301501	0.715926	0.13484	0.998109	0.0598219	0.118828	0.5275
lpg0079	0.000882647	-0.621242	0.0240851	-0.625924	0.998109	-0.135223	0.707041	-0.113017
lpg0080	0.000992695	1.01507	0.877856	-0.0709158	0.998109	0.358939	0.129127	-0.700838
lpg0081	0.229805	-0.390478	0.864145	0.0909521	0.998109	0.145616	0.137174	0.655818
lpg0082	0.19333	0.477315	0.0740015	0.347021	0.998109	0.194515	0.628876	0.0897593
lpg0083	0.565248	-0.217641	0.395111	0.34201	0.998109	-0.0173499	0.149709	0.571994
lpg0084	0.299088	0.275637	0.0117534	0.645871	0.998109	-0.0440295	0.165605	0.350438
lpg0085	0.0489704	0.713226	0.00519557	0.939202	0.998109	0.140473	0.12955	0.38135
lpg0086	0.0200313	0.740056	0.00906992	0.605796	0.998109	0.28384	0.411044	0.176313
lpg0087	5.05883e-06	-0.961505	0.00239757	-0.585434	0.998109	-0.151583	0.185459	0.251194
lpg0088	0.400312	0.442886	0.0623757	0.745693	0.998109	-0.596042	0.6355	-0.27138
lpg0089	0.754551	-0.0985559	0.408454	0.232934	0.998109	-0.0566135	0.322695	0.298719
lpg0090	0.166999	0.360152	0.293086	0.319679	0.998109	-0.0385464	0.844609	-0.0530346
lpg0091	0.246939	-0.380874	0.0771377	-0.404012	0.998109	-0.169585	0.452389	-0.164459
lpg0092	0.0310514	0.380013	0.79851	0.0927394	0.998109	-0.0520284	0.295355	-0.314315
lpg0093	0.98309	0.0130951	0.157034	-0.62	0.998109	0.282375	0.546704	-0.326794
lpg0094	0.0334864	-0.848051	0.00370663	-0.692089	0.998109	-0.327885	0.621055	-0.146566
lpg0095	0.161717	0.362249	0.914259	0.029886	0.998109	0.27472	0.896092	-0.0350614
lpg0096	0.000115391	0.914051	0.862732	0.10857	0.998109	0.336213	0.483909	-0.447136
lpg0097	4.64041e-05	-1.14534	0.00592546	-0.697054	0.998109	0.0440469	0.0866747	0.515115
lpg0098	0.128889	0.3724	0.359437	0.301108	0.998109	-0.201208	0.42944	-0.250183
lpg0099	0.123055	0.344843	0.0121087	0.670048	0.998109	-0.14857	0.407077	0.197038
lpg0100	0.250815	-0.549678	0.558121	0.192556	0.998109	-0.622963	0.664475	0.136991
lpg0101	0.00269453	-0.893215	0.00302071	-0.754604	0.998109	-0.172455	0.980846	-0.00895582
lpg0102	0.888399	0.0570464	0.0598365	-0.496068	0.998109	-0.182855	0.00900605	-0.709201
lpg0103	0.986944	0.00512271	0.0446801	-0.533609	0.998109	0.201156	0.234306	-0.309408
lpg0104	0.00113731	0.844021	0.0358944	0.761016	0.998109	-0.0257955	0.758436	-0.0993503
lpg0105	0.00200963	0.631113	0.00122469	0.826498	0.998109	0.0891707	0.267398	0.306221
lpg0106	0.95625	0.0241561	0.0345862	0.822944	0.998109	0.078465	0.0358845	0.901254
lpg0107	0.410958	-0.294943	0.173345	0.783112	0.998109	0.147766	0.0508962	1.25914
lpg0109	0.829508	-0.0886634	0.431803	0.330279	0.998109	-0.380486	0.898893	0.0574918
lpg0110	0.723751	0.0967622	0.26688	-0.278338	0.998109	0.178122	0.520641	-0.171029
lpg0111	0.072104	0.632228	0.308587	0.328923	0.998109	0.202688	0.83404	-0.076957
lpg0112	0.137909	-0.481019	0.0517262	-1.16724	0.998109	-0.0786396	0.307677	-0.740342
lpg0113	0.396532	0.249024	0.665551	0.172071	0.998109	0.123077	0.864366	0.0724229
lpg0114	0.000140769	-1.10939	5.58983e-05	-1.89198	0.998109	0.222406	0.352966	-0.534494
lpg0115	0.000307679	-1.23819	0.0274709	-2.19301	0.998109	0.0553052	0.474107	-0.878303
lpg0116	5.24854e-13	-1.31335	0.00019494	-1.63827	0.998109	-0.0760923	0.474107	-0.374697
lpg0117	9.14065e-08	-1.29827	8.08478e-10	-1.15194	0.998109	0.048068	0.267531	0.218283
lpg0118	0.0025253	-0.502322	0.0130581	-1.09595	0.998109	0.0939921	0.376818	-0.477141
lpg0119	0.0260741	-0.916493	0.29661	0.671693	0.998109	-0.0131875	0.0256115	1.60798
lpg0120	0.109211	-0.566715	0.291133	0.548107	0.998109	-0.0941342	0.0575883	1.05383
lpg0121	0.0934479	0.335089	0.395111	0.241739	0.998109	-0.0704162	0.655583	-0.140005
lpg0122	0.00108994	-0.784823	0.000587234	-0.754515	0.998109	-0.0706871	0.963016	-0.016394
lpg0123	0.314353	-0.219383	0.00734973	-0.755016	0.998109	0.189101	0.313441	-0.31971
lpg0124	0.889832	0.0449834	0.152258	-0.329109	0.998109	-0.180519	0.0284094	-0.528264
lpg0125	2.35284e-05	1.2031	0.0251995	0.649378	0.998109	0.181841	0.199705	-0.337295
lpg0126	4.45339e-09	1.40171	0.994094	0.0130428	0.998109	0.36121	0.343033	-1.00904
lpg0127	0.00157125	-0.745859	0.000146971	-1.05297	0.998109	0.0766742	0.565526	-0.203707
lpg0128	3.85809e-06	-1.18307	0.000300077	-1.53555	0.998109	-0.019415	0.530008	-0.350883
lpg0129	0.000264154	-0.98712	0.0299874	-1.04972	0.998109	0.137101	0.885705	0.0976082
lpg0130	0.000150509	-0.586594	0.201422	-0.732537	0.998109	0.0555198	0.932099	-0.0679723
lpg0131	2.94384e-07	-0.821749	0.0297042	-0.514996	0.998109	-0.312803	0.946539	0.0192656
lpg0132	0.00325489	-1.00849	0.0259471	-0.474465	0.998109	-0.334343	0.304888	0.225872
lpg0133	0.0017081	1.22458	0.0283352	0.600305	0.998109	0.277696	0.227809	-0.319475
lpg0134	0.325697	-0.573321	0.387173	0.300371	0.998109	-0.791521	0.757175	0.107465
lpg0135	0.000162045	-0.79292	0.003932	-0.749542	0.998109	0.0693423	0.428705	0.140723
lpg0136	0.827471	-0.0540999	0.0472514	-0.639498	0.998109	0.122982	0.219705	-0.435577
lpg0137	0.00670111	-0.565821	0.00131018	-1.37836	0.998109	0.291164	0.352966	-0.49436
lpg0138	9.10426e-05	-0.791619	2.46338e-05	-1.45502	0.998109	0.122433	0.229085	-0.514068
lpg0139	0.647963	0.105979	0.20323	-0.536107	0.998109	0.104324	0.264797	-0.514023
lpg0140	0.0014557	0.71008	0.879581	0.0789369	0.998109	0.275091	0.505857	-0.332416
lpg0141	0.645028	-0.105287	0.106823	-0.560072	0.998109	0.158714	0.504945	-0.271194
lpg0142	0.279209	-0.640809	0.08527	2.12556	0.998109	-0.150226	0.00429594	2.65281
lpg0143	0.130429	-7.15498	0.194155	-4.62572	0.998109	-1.83387	NA	NA
lpg0144	0.637478	-2.34123	0.842943	1.17496	0.998109	-0.179034	0.564861	3.39842
lpg0145	0.82826	0.157297	0.268801	0.532871	0.998109	0.257656	0.257369	0.662427
lpg0146	1.23449e-05	-1.1632	0.541515	-0.282262	0.998109	-0.367771	0.279221	0.543339
lpg0147	0.000350736	-0.93905	0.239584	-0.417603	0.998109	-0.257943	0.476966	0.285294
lpg0148	0.0698872	0.374039	0.00403065	0.703581	0.998109	-0.0463727	0.210886	0.30389
lpg0149	0.0368549	0.499057	0.146135	0.471637	0.998109	0.142578	0.731202	0.141224
lpg0150	0.908298	-0.050819	0.106823	0.627791	0.998109	-0.00748103	0.107125	0.699074
lpg0151	0.212653	-0.356193	0.616667	-0.144814	0.998109	0.076381	0.232003	0.312237
lpg0152	0.14612	0.364594	0.0215374	0.607232	0.998109	-0.0910407	0.485006	0.180989
lpg0153	0.669325	-0.12236	0.785932	-0.0944687	0.998109	-0.0445043	0.994112	0.00392725
lpg0154	0.177062	0.326572	0.30677	-0.499849	0.998109	0.176427	0.256243	-0.629351
lpg0155	0.0164246	-0.722587	0.903958	0.0662149	0.998109	-0.280854	0.280938	0.536133
lpg0156	0.123891	-0.429237	0.0583095	-0.394148	0.998109	-0.0874805	0.922988	-0.0276469
lpg0157	0.276075	0.501176	0.525528	0.275993	0.998109	0.0620058	0.80076	-0.140638
lpg0158	0.799845	-0.159698	0.369777	-0.371742	0.998109	0.130167	0.926435	-0.0606417
lpg0159	0.288076	0.452632	0.0740015	0.556214	0.998109	0.102957	0.474107	0.2368
lpg0160	0.00296609	-0.483191	0.517918	-0.212833	0.998109	-0.00579104	0.356344	0.291912
lpg0161	0.0164246	0.630613	0.0912747	0.450599	0.998109	0.0387899	0.678969	-0.116639
lpg0162	0.762547	0.158414	0.204173	0.587016	0.998109	-0.546833	0.826511	-0.0962338
lpg0163	0.0495779	0.426316	0.784197	0.0934808	0.998109	0.162229	0.667215	-0.144664
lpg0164	0.597928	-0.876589	0.0882775	2.15914	0.998109	-0.790359	0.026498	2.24709
lpg0165	0.207642	-0.390632	6.43851e-05	-0.922466	0.998109	0.28662	0.406107	-0.223868
lpg0166	0.70633	0.133828	0.0453052	0.552347	0.998109	-0.17937	0.406107	0.264732
lpg0167	1.25735e-07	-2.277	0.973338	0.044656	0.998109	-0.805331	0.196703	1.54914
lpg0168	0.0128977	0.678602	0.0569148	0.602692	0.998109	0.0254518	0.926435	-0.0316453
lpg0169	0.00709941	0.758913	0.0852694	0.44008	0.998109	0.20167	0.678969	-0.0886931
lpg0170	0.325697	0.234488	0.014208	0.657451	0.998109	-0.136516	0.343033	0.314207
lpg0171	0.378547	0.442157	0.415726	0.454931	0.998109	0.0176268	0.950326	0.0411071
lpg0172	0.0485715	-0.424381	0.98217	0.00982437	0.998109	-0.082313	0.345099	0.38055
lpg0173	0.099422	0.398202	0.000589449	0.893684	0.998109	-0.0949433	0.178307	0.428971
lpg0174	0.349252	0.450885	0.000137964	1.43748	0.998109	0.587475	2.32955e-06	1.60189
lpg0175	0.763411	-0.196827	0.146357	0.772114	0.998109	-0.0376613	0.0601909	0.965659
lpg0176	0.000450457	1.00792	0.000759484	1.06471	0.998109	0.154854	0.47111	0.229038
lpg0177	0.000152207	1.11851	0.000300077	0.86271	0.998109	-0.148227	0.0795799	-0.38242
lpg0178	0.0140203	0.748979	0.00237916	0.721806	0.998109	0.0416746	0.85428	0.046206
lpg0179	0.356442	0.292812	0.123954	0.430728	0.998109	0.13352	0.264797	0.287974
lpg0180	0.549412	-0.359672	0.404815	-0.490225	0.998109	-0.189032	0.564861	-0.293845
lpg0181	0.0312282	0.768964	0.773805	-0.191434	0.998109	0.502579	0.532092	-0.434712
lpg0182	0.682368	-0.245256	0.0463045	-0.580874	0.998109	0.450828	0.664475	0.146737
lpg0183	0.334351	0.308535	0.408912	0.213087	0.998109	-0.186714	0.298329	-0.258186
lpg0184	0.0116048	1.07889	0.193368	0.476523	0.998109	0.338306	0.494151	-0.246747
lpg0185	0.0240711	0.816601	0.0620003	0.731534	0.998109	0.115245	0.925826	0.0446391
lpg0186	0.0397296	0.525508	0.0301223	0.677005	0.998109	-0.258059	0.763386	-0.0838468
lpg0187	0.00136586	0.737796	0.530486	0.186008	0.998109	-0.164633	0.00302422	-0.694105
lpg0188	0.00292881	0.691682	0.985592	0.00668876	0.998109	0.0615484	0.00673188	-0.592616
lpg0189	2.60877e-07	1.29226	0.560977	0.326391	0.998109	0.369045	0.31351	-0.571515
lpg0190	0.398041	0.763388	0.0880694	1.56306	0.998109	0.176099	0.296784	0.999204
lpg0191	0.165176	0.545467	0.788128	-0.106778	0.998109	0.135424	0.273609	-0.488048
lpg0192	0.0189377	0.693878	0.391155	0.284271	0.998109	-0.0853132	0.0797674	-0.465436
lpg0193	0.229809	0.788188	0.0111572	1.25452	0.998109	-0.578808	0.81469	-0.111901
lpg0194	0.119968	-0.419063	0.0431539	-0.552693	0.998109	0.0498289	0.893993	-0.0555463
lpg0195	1.88585e-19	-2.75327	2.24302e-05	-2.15051	0.998109	0.271972	0.0712593	0.900907
lpg0196	0.770484	0.0694222	0.548148	0.150958	0.998109	-0.0367081	0.776854	0.0704208
lpg0197	0.000868449	-1.30028	0.00354899	-0.849939	0.998109	-0.325244	0.780057	0.153287
lpg0198	0.365063	0.395183	0.781097	-0.0818788	0.998109	0.128226	0.143285	-0.322942
lpg0199	5.68456e-08	-1.31349	0.0120867	-0.866945	0.998109	0.0972046	0.187257	0.572353
lpg0200	0.00300059	-1.15846	2.79492e-16	-1.66351	0.998109	0.480231	0.994241	-0.00350318
lpg0201	0.234946	0.313231	0.110243	-0.649161	0.998109	0.257055	0.0695287	-0.674601
lpg0202	0.912294	-0.058369	0.0612173	0.561251	0.998109	-0.321534	0.316257	0.317785
lpg0203	0.802126	-0.150902	0.963005	-0.0151491	0.998109	-0.46069	0.196965	-0.297618
lpg0204	0.158285	0.440417	0.653472	0.151985	0.998109	0.0300396	0.480168	-0.232952
lpg0205	0.00112711	0.741304	1.30316e-05	0.884475	0.998109	-0.0927006	0.765704	0.074275
lpg0206	0.158285	0.619095	0.0130008	0.529673	0.998109	0.270039	0.453141	0.205576
lpg0207	0.331331	0.495025	0.508284	0.633032	0.998109	-0.536503	0.66012	-0.344192
lpg0208	0.0569252	0.337966	0.763461	0.0843562	0.998109	-0.0106006	0.260355	-0.235552
lpg0209	0.110013	-0.385736	0.0993047	-0.532512	0.998109	0.0294387	0.690863	-0.0835224
lpg0210	9.13036e-08	-0.885033	0.0258759	-0.625321	0.998109	0.0585439	0.143285	0.345642
lpg0211	0.452184	-0.452889	0.894519	-0.0819157	0.998109	0.332573	0.145565	0.716658
lpg0212	0.0224066	0.650728	0.628242	0.142573	0.998109	0.0668072	0.0500214	-0.416224
lpg0213	0.181675	-0.498343	0.817014	-0.118695	0.998109	0.0966928	0.260864	0.496878
lpg0214	0.289916	-0.341797	0.214901	-0.345931	0.998109	-0.031212	0.973149	-0.0133317
lpg0215	0.0019224	-0.853301	0.47922	-0.255555	0.998109	-0.0615929	0.169958	0.567337
lpg0216	0.55716	-0.23883	0.623346	0.245527	0.998109	-0.201798	0.564468	0.310823
lpg0217	0.93642	-0.0302567	0.0396956	-0.522588	0.998109	0.246209	0.375707	-0.226624
lpg0218	0.365063	0.331328	0.58158	0.180268	0.998109	-0.443512	0.0411802	-0.571323
lpg0219	0.0569252	0.496167	0.914259	0.0341453	0.998109	-0.152792	0.026498	-0.589298
lpg0220	0.0422506	0.868056	0.090391	0.683108	0.998109	-0.170833	0.41487	-0.325445
lpg0221	1.72022e-14	2.36123	0.0659948	0.977507	0.998109	-0.0632577	0.0179162	-1.42744
lpg0222	4.6769e-14	2.58197	8.53145e-07	1.67648	0.998109	0.40789	0.0381275	-0.476708
lpg0223	0.535531	0.433078	0.00181886	2.50062	0.998109	-0.0740609	0.035156	2.03083
lpg0224	0.726095	0.164102	0.0118492	2.26747	0.998109	-0.352318	0.0925168	1.78305
lpg0225	0.00320237	-1.35517	0.239584	1.60354	0.998109	-0.502963	0.0853533	2.49392
lpg0226	0.0509784	0.538216	0.00355828	0.734042	0.998109	-0.382977	0.585983	-0.162085
lpg0227	0.00399677	-0.782118	0.00818931	-1.41037	0.998109	0.0280498	0.378341	-0.577596
lpg0228	0.825395	0.0792681	0.695841	-0.108073	0.998109	-0.257715	0.0695287	-0.420841
lpg0229	0.318376	0.339841	0.625964	0.198517	0.998109	-0.423169	0.094737	-0.538369
lpg0230	0.712186	-0.115087	0.833047	0.0649362	0.998109	-0.147107	0.808543	0.0587684
lpg0231	0.163064	0.352958	0.235138	0.314337	0.998109	-0.181419	0.307677	-0.193789
lpg0232	0.0299752	0.873822	0.315512	0.458629	0.998109	-0.429248	0.122854	-0.820878
lpg0233	0.0201894	-0.620795	0.00629323	-0.584268	0.998109	-0.154688	0.656389	-0.0946825
lpg0234	2.93604e-06	1.6065	0.804155	0.275173	0.998109	0.324436	0.210886	-0.983515
lpg0235	0.00105449	0.991983	0.268801	0.388941	0.998109	0.191916	0.302956	-0.387819
lpg0236	7.22496e-05	0.910303	0.000978565	0.729963	0.998109	0.063676	0.654581	-0.0926179
lpg0237	0.070183	0.395154	0.445459	-0.248896	0.998109	-0.0433128	0.0294446	-0.660926
lpg0238	4.99826e-06	-1.04056	3.99278e-09	-1.52402	0.998109	-0.0227209	0.150306	-0.481603
lpg0239	8.40933e-08	-1.41491	3.83173e-11	-1.79141	0.998109	0.0536549	0.342311	-0.295005
lpg0240	0.00038943	1.17068	0.805426	0.131896	0.998109	0.434199	0.280744	-0.585501
lpg0241	0.0335687	0.581101	0.835857	0.0822224	0.998109	-0.0674792	0.0284094	-0.533615
lpg0242	0.0716087	0.429204	0.482573	0.190715	0.998109	-0.270456	0.0297534	-0.481111
lpg0243	0.194452	-0.417672	0.0346741	-0.511607	0.998109	-0.226546	0.268872	-0.294174
lpg0244	6.98545e-11	-2.17897	1.35354e-08	-2.70918	0.998109	0.0846212	0.453141	-0.417925
lpg0245	0.000270355	-1.16183	0.00120348	-1.804	0.998109	0.0851612	0.406107	-0.532729
lpg0246	0.549412	-0.21414	0.586682	0.173055	0.998109	-0.311938	0.740628	0.0925777
lpg0247	0.280588	0.313964	0.172925	0.331979	0.998109	-0.110629	0.776854	-0.0680127
lpg0248	0.983042	0.0162918	0.0379999	-0.459144	0.998109	0.434349	0.934044	-0.0244074
lpg0249	0.24945	-0.344601	0.321409	-0.26656	0.998109	-0.123421	0.950326	-0.0204069
lpg0250	0.225381	-0.429666	0.847254	0.0959129	0.998109	0.00396377	0.0350009	0.558688
lpg0251	0.658505	0.144025	0.0113825	0.869028	0.998109	-0.115726	0.0756904	0.634544
lpg0252	0.0745209	0.391343	0.0851934	0.49852	0.998109	-0.139852	0.979582	-0.00824153
lpg0253	0.29309	-0.323859	0.642512	0.156795	0.998109	-0.174772	0.352966	0.334113
lpg0254	0.496286	-0.267235	0.833819	-0.0959504	0.998109	-0.147668	0.926435	0.0428909
lpg0255	0.0501257	-0.542306	0.504957	-0.21335	0.998109	-0.2245	0.664475	0.123982
lpg0256	0.275703	0.376443	0.537369	0.226721	0.998109	0.0153197	0.776854	-0.107804
lpg0257	0.121703	0.471685	0.311966	0.307996	0.998109	0.136884	0.973149	-0.0100523
lpg0258	0.695596	-0.111727	0.283942	0.303505	0.998109	-0.31794	0.656825	0.1251
lpg0259	0.13062	0.413488	0.0617552	0.517876	0.998109	-0.0439809	0.818919	0.086235
lpg0260	0.0335687	-0.504952	0.480237	0.312148	0.998109	-0.467902	0.424175	0.377191
lpg0261	0.214907	-0.878471	0.328503	0.727813	0.998109	-0.228082	0.0994061	1.4172
lpg0262	0.726095	-0.104553	0.0108967	0.758065	0.998109	-0.118889	0.0259603	0.771634
lpg0263	0.908298	-0.0575427	0.528347	0.214137	0.998109	-0.32262	0.941655	-0.0294054
lpg0264	0.512591	0.151069	0.486415	0.212751	0.998109	-0.159951	0.822878	-0.073351
lpg0265	0.312235	-0.257963	0.713396	-0.1088	0.998109	-0.201031	0.941655	-0.0254941
lpg0266	0.0554124	0.493015	1.82213e-18	2.22743	0.998109	-0.0532086	3.80641e-11	1.70522
lpg0267	0.468792	0.231599	0.584418	0.177171	0.998109	0.0600231	0.952773	0.0281004
lpg0268	0.00362579	1.07059	0.316103	0.405247	0.998109	0.380642	0.501838	-0.252065
lpg0269	0.124579	0.351189	0.885702	-0.0550532	0.998109	-0.019874	0.241335	-0.401337
lpg0270	0.659729	-0.131288	0.0291961	-0.59872	0.998109	-0.175086	0.0415768	-0.618521
lpg0271	0.97035	-0.019117	0.713114	0.132593	0.998109	-0.107131	0.864366	0.0633461
lpg0272	0.00362579	-0.698469	0.0866059	-0.450986	0.998109	-0.0146419	0.357588	0.250023
lpg0273	0.19428	0.496761	0.233425	0.607934	0.998109	-0.0156089	0.790747	0.105756
lpg0274	5.90238e-08	1.15708	0.00111643	0.826095	0.998109	-0.0596283	0.0703344	-0.363995
lpg0275	0.00905956	0.762208	0.0463464	0.590791	0.998109	0.0319378	0.808543	-0.113701
lpg0276	0.00568033	-0.664792	0.00443847	-0.905119	0.998109	-0.0843366	0.408143	-0.300418
lpg0277	4.45811e-10	-1.36755	9.61022e-08	-1.48496	0.998109	0.126846	0.900815	0.0381626
lpg0278	0.160715	-0.47367	0.021256	-0.662038	0.998109	0.158813	0.994241	0.00298214
lpg0279	1.12465e-07	-1.32439	0.0193579	-0.69765	0.998109	-0.15738	0.0376923	0.49544
lpg0280	5.23616e-05	-0.757249	0.00129166	-0.827961	0.998109	0.135362	0.743778	0.0935313
lpg0281	0.0386299	-0.515483	0.284881	-0.234787	0.998109	-0.0351412	0.342311	0.27223
lpg0282	0.392894	-0.282559	0.00931717	-0.588267	0.998109	0.236177	0.870585	-0.0404841
lpg0283	0.82826	0.0765088	0.998005	-0.000813117	0.998109	-0.251709	0.158803	-0.309219
lpg0284	0.000350495	1.39975	0.381565	0.397054	0.998109	0.439838	0.288084	-0.542017
lpg0285	0.98309	-0.0104855	0.711298	-0.138801	0.998109	0.172289	0.858641	0.0690858
lpg0286	0.000105334	-0.795897	5.86391e-06	-1.16221	0.998109	0.0479456	0.336621	-0.29123
lpg0287	0.00115279	-0.794718	0.334404	0.468791	0.998109	-0.0942353	0.0155753	1.20191
lpg0288	0.000974447	0.868971	2.24332e-05	1.3176	0.998109	-0.00798579	0.127696	0.46403
lpg0289	0.839173	0.0508821	0.672065	0.148832	0.998109	-0.0303822	0.783329	0.0953359
lpg0290	0.124579	0.366492	0.0552288	0.437204	0.998109	-0.144453	0.818919	-0.047058
lpg0291	0.0010771	-1.09702	0.704155	0.203342	0.998109	-0.0382234	0.0119526	1.29131
lpg0292	0.714376	0.13776	0.0580121	0.505607	0.998109	-0.105584	0.182946	0.28778
lpg0293	0.0128153	-0.527868	0.156095	-0.552822	0.998109	-0.0143316	0.974293	-0.015014
lpg0294	2.55113e-06	-1.23337	0.333097	0.861772	0.998109	-0.0154088	0.0284094	2.11834
lpg0295	0.0185109	-0.976072	0.395111	0.507132	0.998109	0.136222	0.00577014	1.65412
lpg0296	0.0796311	0.458374	0.00508927	1.14534	0.998109	0.0424272	0.13576	0.76163
lpg0297	0.0166783	0.490062	0.00530739	0.937069	0.998109	-0.110513	0.375707	0.363725
lpg0298	0.00141655	0.785989	0.0490215	0.502629	0.998109	-0.276219	0.0117046	-0.533636
lpg0299	2.53948e-12	1.22584	0.0119876	0.626871	0.998109	0.0585931	0.0333134	-0.515127
lpg0300	0.000806845	0.967807	0.0927241	0.525187	0.998109	-0.0416925	0.0410388	-0.457349
lpg0301	0.0571225	0.62315	0.00782817	0.640587	0.998109	-0.351133	0.12955	-0.304916
lpg0305	2.98618e-06	-5.97655	0.969711	0.0731428	NA	-2.21487	0.0227446	3.8724
lpg0306	2.52269e-16	-3.9239	0.830865	0.352676	0.998109	0.0163905	0.00689712	4.32728
lpg0307	NA	-11.5892	0.732289	0.752356	NA	-7.21855	0.0179162	5.1508
lpg0314	5.50031e-11	1.29491	0.038266	0.672635	0.998109	-0.037112	0.0695287	-0.631657
lpg0316	6.65449e-07	1.15243	0.00940548	0.70237	0.998109	-0.040487	0.0622431	-0.471749
lpg0317	1.67897e-06	1.41686	0.00101895	0.847049	0.998109	-0.0697201	0.00329701	-0.619808
lpg0318	5.1702e-06	1.44463	0.0152131	0.878843	0.998109	0.243693	0.520641	-0.290689
lpg0319	1.30544e-05	1.38364	0.000319769	1.55794	0.998109	0.204366	0.478996	0.41301
lpg0320	0.00504054	1.11048	0.000189684	1.92982	0.998109	0.151178	0.149427	1.01063
lpg0321	0.0130521	0.790282	0.00437635	1.35354	0.998109	-0.0120279	0.349878	0.585058
lpg0322	2.45377e-06	1.16022	0.000228207	1.38976	0.998109	-0.00993785	0.656825	0.251953
lpg0323	0.623412	0.14843	0.145373	0.561637	0.998109	-0.162907	0.578156	0.281043
lpg0324	0.682853	-0.114974	0.904908	0.0504093	0.998109	-0.444823	0.348408	-0.270304
lpg0325	0.606592	-0.244063	0.663767	0.208707	0.998109	-0.701504	0.604255	-0.231585
lpg0326	0.892861	0.0654376	0.49774	0.218431	0.998109	-0.340976	0.628914	-0.16048
lpg0327	0.265276	0.442587	0.927032	0.0362571	0.998109	-0.0885256	0.211201	-0.465992
lpg0328	0.220978	0.629449	0.990989	0.00490361	0.998109	0.530116	0.872692	-0.0656206
lpg0329	0.0325194	0.441782	0.807662	0.0759503	0.998109	0.254284	0.788481	-0.084859
lpg0330	0.000581953	1.28106	0.589776	0.165772	0.998109	0.356589	0.0060524	-0.73295
lpg0331	0.213393	0.580303	0.761764	-0.121011	0.998109	-0.174796	0.0274018	-0.844921
lpg0332	0.0113128	0.689904	0.350724	0.2963	0.998109	-0.0531922	0.241335	-0.417214
lpg0333	0.00657679	0.835166	0.84593	0.0943968	0.998109	0.376601	0.482896	-0.333639
lpg0334	0.620144	0.177131	0.746956	-0.145129	0.998109	-0.0146002	0.408514	-0.320066
lpg0335	0.960168	0.0249369	0.664019	-0.173927	0.998109	-0.281931	0.265632	-0.452097
lpg0336	0.779723	-0.0958964	0.205826	-0.389841	0.998109	-0.0724948	0.347579	-0.339514
lpg0337	0.064934	-0.445241	0.122602	-0.535859	0.998109	0.005783	0.924489	-0.0521714
lpg0338	0.62945	-0.202269	0.41171	-0.340703	0.998109	0.294908	0.730401	0.188832
lpg0339	0.820244	0.0591206	0.883768	-0.0700054	0.998109	0.178894	0.884448	0.0815486
lpg0340	0.833297	0.0852825	0.843143	-0.0949598	0.998109	0.32448	0.746892	0.174135
lpg0341	0.197559	0.505983	0.92785	0.0424134	0.998109	0.17158	0.589656	-0.260316
lpg0342	0.391369	0.357178	0.350618	0.390043	0.998109	-0.291372	0.626534	-0.229807
lpg0343	0.608397	0.127648	0.328457	0.35101	0.998109	-0.115908	0.761721	0.135965
lpg0344	0.265512	-0.410117	0.998269	0.000821622	0.998109	-0.256881	0.740628	0.185962
lpg0345	0.124579	-0.433463	0.451463	-0.314195	0.998109	0.0155233	0.761721	0.165557
lpg0346	0.0023311	-0.695422	0.565594	-0.273884	0.998109	-0.00629104	0.392174	0.447299
lpg0347	0.110234	-0.618141	0.00994231	-1.00812	0.998109	0.164315	0.6941	-0.204294
lpg0348	0.0624668	-0.598765	0.503164	-0.318973	0.998109	0.0911637	0.467093	0.402094
lpg0349	0.682941	0.136111	0.318955	0.576545	0.998109	0.257985	0.286702	0.734003
lpg0350	0.0422857	-0.602585	0.27033	-0.413421	0.998109	-0.0323212	0.6941	0.177573
lpg0351	0.975248	-0.0207789	0.970558	-0.0200919	0.998109	0.329929	0.474107	0.360407
lpg0352	0.17105	-0.274827	0.793283	0.129022	0.998109	-0.0526499	0.448972	0.382738
lpg0353	0.988298	-0.00642646	0.555202	0.320383	0.998109	0.362494	0.225818	0.723516
lpg0354	0.723751	0.159032	0.316783	0.438811	0.998109	0.24087	0.276064	0.555225
lpg0355	0.367333	-0.265831	0.227914	0.559128	0.998498	0.00054232	0.114718	0.859777
lpg0356	0.0481221	-0.578516	0.00525131	-1.06041	0.998109	-0.0012587	0.308123	-0.462982
lpg0357	0.0601065	0.498801	0.0412701	0.444425	0.998109	-0.0911449	0.520641	-0.12246
lpg0358	0.0495779	0.599526	0.482976	0.252815	0.998109	-0.313176	0.0695287	-0.633256
lpg0359	9.29176e-08	1.0214	0.553071	-0.188668	0.998109	0.233367	0.000156492	-0.951493
lpg0360	2.24077e-05	0.883214	0.504551	0.180647	0.998109	-0.0791077	0.000780251	-0.755509
lpg0361	0.012978	0.664503	0.358985	0.241206	0.998109	0.0200739	0.179204	-0.375604
lpg0362	0.865212	0.0567789	0.364379	0.266269	0.998109	-0.138425	0.775829	0.0988245
lpg0363	0.0761908	0.672031	0.0209716	0.467884	0.998109	0.100508	0.699501	-0.0780482
lpg0364	0.542044	-0.172366	0.0697248	-0.436231	0.998109	0.13287	0.712268	-0.106914
lpg0365	2.21569e-10	-1.09073	2.3167e-05	-1.6173	0.998109	0.13462	0.38454	-0.367125
lpg0366	0.343539	-0.40241	0.990989	-0.00321803	0.998109	-0.394443	0.89301	0.0303851
lpg0367	0.0879674	0.760096	0.10391	0.755558	0.998109	-0.0510626	0.962017	-0.0381259
lpg0368	0.475224	-1.28296	0.893956	-0.19683	0.998109	-1.74712	0.654843	-0.637379
lpg0369	1.24117e-05	0.813983	0.671788	0.201859	0.998109	0.041019	0.243654	-0.550073
lpg0370	0.106275	0.629258	0.758861	-0.114171	0.998109	0.170071	0.058759	-0.545292
lpg0371	0.000185018	0.793848	0.781097	0.12336	0.998109	0.140721	0.145181	-0.504172
lpg0372	6.82832e-06	1.19519	0.215232	0.498581	0.998109	0.0919364	0.0967087	-0.570363
lpg0373	0.908367	0.057873	0.804718	0.134299	0.998109	-0.210533	0.841938	-0.104313
lpg0374	0.937266	-0.0350891	0.175978	0.503585	0.998109	-0.158253	0.365382	0.415496
lpg0375	0.679088	0.215199	0.969528	-0.0135949	0.998109	0.265565	0.830089	0.0627125
lpg0376	0.118016	0.54685	0.562394	-0.266775	0.998109	0.309589	0.294442	-0.479386
lpg0377	0.479625	0.400434	0.0386067	0.89185	0.998109	-0.0558769	0.337624	0.469092
lpg0378	0.0720675	-0.471472	0.167176	-0.329876	0.998109	-0.166546	0.994241	-0.00294565
lpg0379	0.0548288	0.43589	0.825519	0.0942343	0.998109	-0.0208571	0.365382	-0.338103
lpg0380	0.60524	0.190629	0.91472	-0.0509622	0.998109	0.152545	0.89578	-0.0666673
lpg0381	0.478105	-0.335662	0.143421	-0.527642	0.998109	0.0755418	0.855171	-0.0925451
lpg0382	0.0630023	-0.375267	0.435152	-0.209053	0.998109	-0.133188	0.826511	0.0600284
lpg0383	0.363899	0.216077	0.906089	-0.0480456	0.998109	-0.0599735	0.424135	-0.301138
lpg0384	0.250815	0.252335	0.234043	0.320346	0.998109	0.0106236	0.688868	0.102334
lpg0385	0.0719836	-0.586557	0.000516134	-0.770115	0.998109	0.157368	0.99997	-0.000150271
lpg0386	0.114216	-0.595865	1.84927e-05	-0.894108	0.998109	0.313541	0.868586	0.0423965
lpg0387	0.325811	0.275896	0.0994269	0.469947	0.998109	-0.120875	0.740628	0.0967551
lpg0388	4.09082e-06	1.01758	0.00136223	0.637656	0.998109	0.263223	0.697499	-0.0920534
lpg0389	0.000865943	-1.33552	0.00245954	-1.2404	0.998109	-0.199726	0.893837	-0.0759553
lpg0390	0.960168	-0.0179497	0.0454564	-0.732208	0.998109	0.0669977	0.129127	-0.62449
lpg0391	0.682941	0.173898	0.00763659	0.838601	0.998109	-0.509314	0.663307	0.185028
lpg0392	0.0729343	-0.538302	0.781097	-0.0747801	0.998109	-0.2372	0.302831	0.249456
lpg0393	0.97035	-0.0128461	0.853494	-0.0726462	0.998109	0.0232963	0.979582	-0.0113372
lpg0394	0.47012	0.337714	0.373468	-0.391899	0.998109	0.492865	0.569674	-0.226768
lpg0395	0.854017	-0.0919891	0.285757	-0.421207	0.998109	0.0629692	0.501784	-0.247781
lpg0396	0.0159127	0.806606	0.410864	0.244795	0.998109	-0.137464	0.00401095	-0.675533
lpg0397	1.83249e-05	1.11945	0.505781	0.189763	0.998109	0.40849	0.0179162	-0.497448
lpg0398	0.712561	0.196669	0.97986	0.0119243	0.998109	-0.0595964	0.589162	-0.223243
lpg0399	0.0195066	0.66527	0.508284	-0.247869	0.998109	0.369998	0.104874	-0.523243
lpg0400	0.00313878	0.811401	0.979693	-0.0137058	0.998109	0.0626496	0.133021	-0.741903
lpg0401	0.0147056	0.755311	0.821855	-0.15014	0.998109	0.269323	0.353197	-0.61776
lpg0402	0.000407589	0.862728	0.0886412	0.494853	0.998109	0.00480685	0.31356	-0.339611
lpg0403	0.000206199	0.977716	0.565546	0.275507	0.998109	0.15237	0.295355	-0.530062
lpg0404	0.392081	-0.335354	0.833047	-0.0944448	0.998109	-0.114407	0.720586	0.153882
lpg0405	0.833244	-0.100392	0.0575871	-0.629541	0.998109	0.23476	0.47459	-0.26918
lpg0406	0.287398	-0.391077	0.542652	-0.226722	0.998109	-0.510091	0.472814	-0.314489
lpg0407	0.251869	0.470794	0.743284	-0.131047	0.998109	-0.21172	0.0239328	-0.788613
lpg0408	0.474493	0.207636	0.992704	0.00511846	0.998109	0.0724873	0.787155	-0.111422
lpg0409	8.57296e-06	1.43205	0.395111	0.333828	0.998109	0.450198	0.0240374	-0.610912
lpg0410	0.0463888	1.04447	0.466672	0.445487	0.998109	0.469083	0.83404	-0.1194
lpg0411	0.0236899	0.685098	0.0208238	0.92767	0.998109	-0.406599	0.735595	-0.148836
lpg0412	0.483265	0.311729	0.684855	0.14816	0.998109	-0.261545	0.157639	-0.399832
lpg0413	0.904825	-0.0503302	0.0095069	0.799139	0.998109	-0.441441	0.234306	0.432807
lpg0414	0.19177	-0.495102	0.974795	0.0122399	0.998109	-0.413851	0.757074	0.121893
lpg0415	0.98309	-0.0114239	0.967154	-0.0241457	0.998109	0.140057	0.749955	0.144174
lpg0416	0.920676	0.0778932	0.65588	0.161131	0.998109	-0.859309	0.0262535	-0.751072
lpg0417	0.170948	0.556296	0.541515	-0.236478	0.998109	0.328153	0.190789	-0.435888
lpg0418	0.0171516	-0.63708	0.542549	-0.237283	0.998109	-0.115137	0.43734	0.315574
lpg0419	0.479111	-0.350378	0.689272	0.193884	0.998109	-0.365659	0.699513	0.205346
lpg0420	0.569566	-0.300599	0.953801	-0.0408574	0.998109	0.108766	0.557103	0.403077
lpg0421	0.950925	0.020763	0.433713	0.3111	0.998109	0.052977	0.362859	0.367198
lpg0422	0.0519256	0.512633	0.0088062	0.641266	0.998109	-0.382706	0.378242	-0.229543
lpg0423	0.998362	-0.000881806	0.204546	0.528858	0.998109	-0.666795	0.765704	-0.119011
lpg0424	0.209452	0.648427	0.0847012	0.597802	0.998109	-0.110778	0.742434	-0.133019
lpg0425	0.479743	0.192335	0.0402109	0.615909	0.998109	-0.244868	0.520641	0.205283
lpg0426	8.75997e-07	-1.24199	0.556594	-0.294032	0.998109	-0.368936	0.224506	0.60523
lpg0427	0.116857	-0.733074	0.827008	0.116153	0.998109	0.196677	0.0304369	1.07703
lpg0428	0.130744	-0.517663	0.619341	0.230114	0.998109	-0.168793	0.210886	0.607398
lpg0429	0.490811	0.259185	0.0418359	0.547804	0.998109	-0.573211	0.283158	-0.258638
lpg0430	0.798464	0.0996883	0.16375	0.433076	0.998109	-0.353824	0.995758	0.00217882
lpg0431	0.490006	-0.253772	0.8885	0.0630514	0.998109	-0.335181	0.994241	0.00480708
lpg0432	0.653747	0.153542	0.122602	0.51626	0.998109	0.214885	0.0836818	0.602667
lpg0433	0.690911	-0.205986	0.725775	0.151989	0.998109	0.280517	0.127924	0.657527
lpg0434	0.200742	0.373116	0.711214	0.115517	0.998109	0.116517	0.6941	-0.118198
lpg0435	0.396338	0.373302	0.517918	0.315978	0.998109	0.115043	0.868246	0.086677
lpg0436	0.349252	0.444927	0.881759	-0.118512	0.998109	-0.26228	0.31458	-0.802206
lpg0437	0.0113128	0.907276	0.871139	0.109969	0.998109	0.291622	0.47713	-0.484142
lpg0438	0.0299442	-0.9925	0.991725	-0.00581353	0.998109	-0.647544	0.293438	0.351884
lpg0439	0.0846788	0.588191	0.505968	0.250408	0.998109	0.332227	0.96657	0.0194546
lpg0440	0.00363289	-0.664771	0.415952	-0.318505	0.998109	0.0139084	0.327784	0.386614
lpg0441	0.476307	-0.432478	0.737724	0.16995	0.998109	0.22348	0.114379	0.851351
lpg0442	0.000691666	-0.762236	0.691214	0.21131	0.998109	-0.132402	0.0880351	0.867363
lpg0443	1.69159e-25	-1.69763	0.912953	0.0869323	0.998109	-0.238313	0.0227636	1.57784
lpg0444	0.360612	-0.407977	0.152697	0.849696	0.998109	-0.00810503	0.0411802	1.28278
lpg0445	0.00824113	-0.646874	0.365258	0.567008	0.998109	-0.100467	0.0799975	1.14652
lpg0446	0.000200725	-0.6785	0.701577	0.225474	0.998109	0.0522345	0.0821583	0.987471
lpg0447	0.636494	0.228326	0.360113	0.338293	0.998109	-0.549342	0.246054	-0.415995
lpg0448	0.245051	-0.321632	0.619805	-0.159296	0.998109	-0.207645	0.948411	-0.0227271
lpg0449	0.924135	0.0233824	0.974722	0.0105378	0.998109	-0.03672	0.946357	-0.0234264
lpg0450	0.00189116	-0.678269	0.0016961	-0.867144	0.998109	0.0573142	0.766263	-0.106286
lpg0451	3.71922e-06	-0.981459	0.0172334	-0.844838	0.998109	0.024848	0.702792	0.189222
lpg0452	0.024626	-1.26933	0.119947	-0.430639	0.998109	-0.646815	0.458741	0.21835
lpg0453	0.00298611	-0.696579	0.768866	-0.120839	0.998109	-0.0275156	0.0474652	0.571691
lpg0454	1.27942e-09	-1.43393	0.0318035	-0.786615	0.998109	-0.011368	0.0973944	0.661966
lpg0455	0.000582374	-0.694698	0.333097	-0.340801	0.998109	0.0679365	0.225061	0.4502
lpg0456	0.00138454	-0.809042	0.03741	-0.614532	0.998109	-0.0583355	0.651391	0.16451
lpg0457	0.620025	0.191311	0.173342	0.457684	0.998109	-0.316388	0.968352	-0.0197504
lpg0458	0.309104	-0.345549	0.033723	-0.475459	0.998109	0.080877	0.949123	-0.0232091
lpg0459	0.436399	0.269054	0.080745	0.411381	0.998109	-0.30499	0.621055	-0.135807
lpg0460	0.032779	0.653437	0.0206493	0.681929	0.998109	-0.171949	0.756172	-0.118071
lpg0461	0.0122701	0.812661	0.0118218	0.835329	0.998109	0.0471016	0.773628	0.083128
lpg0462	0.0180971	0.714944	8.30724e-07	1.1098	0.998109	-0.35671	0.826511	0.0660773
lpg0463	0.0380846	0.786924	0.0503832	0.553623	0.998109	0.220213	0.957445	0.0165621
lpg0464	1.43363e-08	1.3635	1.65433e-05	1.00353	0.998109	-0.0335977	0.111184	-0.3677
lpg0465	0.0628356	1.267	0.74975	0.348337	0.998109	0.28591	0.472814	-0.575026
lpg0466	0.00225013	0.680373	0.4951	0.296628	0.998109	-0.0414271	0.37947	-0.401875
lpg0467	3.53237e-05	1.31524	0.529005	0.617982	0.998109	-0.0838412	0.509777	-0.76038
lpg0468	0.60524	-0.125012	0.424336	-0.281055	0.998109	0.0382924	0.808543	-0.091237
lpg0469	0.345229	-0.287185	0.0482031	0.631728	0.998109	-0.403945	0.159713	0.545182
lpg0470	0.315864	-0.218842	0.180564	-0.334704	0.998109	-0.0263057	0.704681	-0.113896
lpg0471	0.797824	0.0998116	0.341942	0.357188	0.998109	-0.144052	0.666171	0.131645
lpg0472	0.0249406	-0.726721	0.665526	0.202398	0.998109	-0.036572	0.0430385	0.917443
lpg0473	0.031213	-0.930241	0.830875	-0.137933	0.998109	0.161515	0.0866747	0.985786
lpg0474	2.10438e-05	0.970065	0.147971	0.420405	0.998109	0.0758389	0.127719	-0.449686
lpg0475	0.65924	-0.233196	0.00663501	0.535051	0.998109	-0.731236	0.770536	0.0633887
lpg0476	2.10241e-10	-3.07338	8.427e-31	-3.47541	0.998109	0.391975	0.948411	0.0185439
lpg0477	6.19479e-08	-1.26951	5.80684e-06	-1.32096	0.998109	0.00853821	0.961367	-0.013666
lpg0478	0.910837	0.0553014	0.680551	0.198825	0.998109	-0.370191	0.573523	-0.194302
lpg0479	0.361732	0.496556	0.264968	0.538728	0.998109	-0.194667	0.815137	-0.12729
lpg0480	0.924135	0.102044	0.917373	0.154454	0.998109	-0.191271	0.923523	-0.132321
lpg0481	3.93971e-10	1.63403	0.003083	1.05198	0.998109	0.197609	0.21891	-0.373966
lpg0482	3.08931e-05	1.21062	0.129027	0.58042	0.998109	0.211272	0.149427	-0.415313
lpg0483	2.14677e-05	1.29564	0.397862	0.637511	0.998109	0.0925873	0.564766	-0.543036
lpg0484	0.000317759	0.972063	0.550712	0.193428	0.998109	0.0893869	0.0346863	-0.665056
lpg0485	0.00732022	0.638123	0.663767	0.123525	0.998109	0.0807758	0.0912534	-0.409253
lpg0486	0.359419	0.336922	0.0852694	0.696175	0.998109	-0.219054	0.779376	0.17161
lpg0487	0.0733509	-0.395738	0.86849	0.0635049	0.998109	-0.213223	0.474107	0.272948
lpg0488	0.321662	-0.357387	0.562684	0.328826	0.998109	-0.0798459	0.260355	0.632923
lpg0489	0.0239097	-0.619716	0.426852	0.308232	0.998109	-0.391356	0.182979	0.563628
lpg0490	0.985356	-0.0140377	0.0721511	0.711201	0.998109	0.345139	0.0190795	1.10233
lpg0491	0.408786	-0.316739	0.349962	0.881238	0.998109	0.294989	0.148376	1.52448
lpg0492	0.746699	-0.148179	0.067582	1.51432	0.998109	-0.217933	0.149427	1.47731
lpg0493	0.497359	-0.2598	0.0193579	1.12187	0.998109	-0.0427326	0.00475802	1.37129
lpg0494	0.136166	-0.674226	0.684875	-0.226654	0.998109	0.168291	0.0143983	0.636695
lpg0495	0.0999443	-0.894986	0.186353	-1.1213	0.998109	0.179724	0.998535	-0.000604881
lpg0496	0.0335687	-0.940588	0.0189582	-1.17116	0.998109	0.139857	0.900951	-0.0630765
lpg0497	0.163131	0.629518	0.955244	-0.0363499	0.998109	0.245781	0.508115	-0.39516
lpg0498	0.97035	0.0143606	0.236838	-0.523804	0.998109	0.218379	0.575147	-0.295738
lpg0499	5.18383e-26	-2.06926	0.000687103	-1.49498	0.998109	0.0434054	0.159659	0.649175
lpg0500	1.60088e-06	0.866976	1.25001e-05	0.809767	0.998109	0.054365	0.926435	0.0220373
lpg0501	0.0123746	-0.624906	0.807662	-0.1045	0.998109	-0.152626	0.31142	0.398261
lpg0502	0.00375485	-0.634082	0.00799113	-0.621134	0.998109	0.0355953	0.743757	0.0762427
lpg0503	0.000502816	1.34395	0.916555	0.0593257	0.998109	0.217373	0.0350009	-1.04133
lpg0504	0.0174191	0.592992	0.593091	0.157454	0.998109	-0.0449483	0.0327922	-0.455456
lpg0505	0.0218453	0.633571	0.026076	0.485468	0.998109	0.0129896	0.726704	-0.108271
lpg0506	0.183194	0.398241	0.00516987	0.501971	0.998109	-0.153514	0.924175	-0.0234249
lpg0507	0.98309	-0.00830955	0.400677	-0.226854	0.998109	0.0558946	0.637869	-0.135726
lpg0508	0.00183954	0.936356	0.029064	0.548074	0.998109	-0.148924	0.0167437	-0.510479
lpg0509	0.079826	0.980471	0.883768	0.100233	0.998109	0.781484	0.910333	-0.0763542
lpg0510	0.0950555	0.547307	0.231701	0.348848	0.998109	-0.0807282	0.243654	-0.259712
lpg0511	0.0157332	0.570695	0.0732663	0.338413	0.998109	0.0877696	0.518618	-0.119035
lpg0512	0.706351	-0.153255	0.49595	0.211443	0.998109	-0.019175	0.260355	0.37054
lpg0513	0.927479	0.0263219	0.430267	0.213215	0.998109	0.0305381	0.319446	0.243691
lpg0514	0.312235	0.388749	0.0865663	0.592314	0.998109	0.00714094	0.476966	0.234268
lpg0515	0.78832	0.133505	0.0259471	0.755173	0.998109	0.0735011	0.0041125	0.722479
lpg0516	0.513794	0.319087	0.0095069	0.858082	0.998109	-0.0537433	0.132647	0.509366
lpg0517	0.123605	0.470456	0.0504921	0.451852	0.998109	-0.0180018	0.975199	-0.00872264
lpg0518	0.0224684	0.8176	0.994488	-0.00294316	0.998109	-0.182199	0.00689712	-0.975929
lpg0519	0.334365	0.433378	0.723698	-0.229658	0.998109	0.222538	0.575719	-0.416506
lpg0520	0.82826	0.0671148	0.262437	0.254724	0.998109	-0.199316	0.967443	0.0132196
lpg0521	0.625017	-0.154768	0.959616	0.0225213	0.998109	0.299106	0.139377	0.500853
lpg0522	0.886701	-0.0642536	0.300325	0.306305	0.998109	-0.184813	0.418056	0.206608
lpg0523	0.19755	-0.343454	0.168781	0.371813	0.998109	-0.0648594	0.00329701	0.673191
lpg0525	1.9682e-14	-1.37656	0.295931	0.865042	0.998109	-0.228442	0.0240343	2.05102
lpg0526	0.389026	-0.490347	0.0333306	1.33044	0.998109	0.212109	0.00540605	2.06304
lpg0527	0.0831439	-0.385898	0.0165434	1.01289	0.998109	-0.160425	0.0104206	1.27064
lpg0528	0.726095	0.25355	0.41997	0.262448	0.998109	0.406209	0.121647	0.439077
lpg0529	0.73752	-0.14141	0.909054	-0.0341747	0.998109	0.25656	0.150583	0.390217
lpg0530	9.08385e-10	-1.07383	0.00535741	-0.693129	0.998109	-0.137453	0.327784	0.270545
lpg0531	9.07344e-09	-1.57982	5.09529e-08	-1.39431	0.998109	0.131893	0.119854	0.341645
lpg0532	9.00351e-34	-2.14086	2.17681e-06	-1.72472	0.998109	0.0337148	0.253219	0.481172
lpg0533	0.000614669	-0.674577	0.00546427	-0.657496	0.998109	0.0677003	0.710976	0.110904
lpg0534	1.00311e-07	-1.06401	0.000417895	-0.77077	0.998109	-0.0333127	0.222584	0.284932
lpg0535	4.64041e-05	-1.17532	0.144264	-0.497498	0.998109	-0.165409	0.151709	0.543931
lpg0536	0.40046	0.291254	0.901742	-0.0483387	0.998109	-0.120608	0.209722	-0.435759
lpg0537	7.4933e-12	-1.63822	0.684334	-0.308838	0.998109	-0.0318541	0.0609686	1.33252
lpg0538	0.729273	-0.52644	0.788622	0.16894	0.998109	0.460116	0.0276354	1.18954
lpg0539	0.251813	-0.575049	0.2447	0.643543	0.998109	0.156779	0.0155082	1.41048
lpg0540	0.943408	0.0213334	0.69705	0.194468	0.998109	0.116052	0.474107	0.312943
lpg0541	0.000632141	0.535173	0.758753	-0.129717	0.998109	0.212864	0.241783	-0.427209
lpg0542	0.0317144	-0.514079	0.11621	-0.506536	0.998109	-0.0136911	0.968352	0.0180814
lpg0543	0.000740853	0.611034	0.201074	0.305225	0.998109	-0.138478	0.0333134	-0.419999
lpg0544	0.894144	-0.0528105	0.252106	-0.481914	0.998109	-0.115107	0.0870977	-0.515764
lpg0546	0.997151	-0.00133621	0.0992091	-0.673462	0.998109	0.158672	0.224028	-0.492292
lpg0547	0.0509784	0.529171	0.953631	0.0343122	0.998109	-0.0453739	0.270958	-0.519828
lpg0548	0.657198	0.129325	0.614587	-0.163321	0.998109	-0.173852	0.0879684	-0.443849
lpg0549	0.00279309	0.535973	0.536881	0.135631	0.998109	0.146746	0.279733	-0.228532
lpg0550	0.3178	0.349013	0.00105363	0.650626	0.998109	-0.251749	0.771757	0.0745681
lpg0551	0.00206151	0.853341	7.63498e-05	0.950019	0.998109	0.0568286	0.41111	0.183231
lpg0552	0.024975	0.50999	0.00403065	0.542515	0.998109	-0.0926183	0.866103	-0.0352588
lpg0553	0.0986078	0.675443	0.0649341	0.688672	0.998109	0.157453	0.637295	0.187344
lpg0554	0.0470206	0.691665	0.0147768	0.736833	0.998109	-0.160495	0.780057	-0.0832382
lpg0556	0.233217	0.513221	0.363716	0.217318	0.998109	0.432377	0.461162	0.162086
lpg0557	1.49669e-06	-0.739662	0.0882214	-0.430465	0.998109	0.0040545	0.178956	0.339368
lpg0558	4.47006e-16	-1.34343	0.0246538	-0.737528	0.998109	-0.108995	0.0434333	0.525137
lpg0559	0.716013	-0.105907	0.489364	-0.158698	0.998109	-0.0964309	0.56344	-0.125015
lpg0560	1.39399e-07	-1.11049	0.0453021	-0.973638	0.998109	0.0431872	0.734448	0.20455
lpg0561	3.22868e-09	-1.29801	0.000372241	-1.29532	0.998109	-0.190412	0.73867	-0.166108
lpg0562	8.04522e-06	-1.05817	2.54802e-09	-1.19717	0.998109	-0.00862336	0.61429	-0.123105
lpg0563	0.000259105	1.63539	5.41444e-05	1.70693	0.998109	0.368128	0.463936	0.460987
lpg0564	0.0431512	0.597093	0.084781	0.533046	0.998109	-0.294862	0.365682	-0.335197
lpg0565	0.00250804	0.785495	0.0236836	0.458984	0.998109	0.0310847	0.22715	-0.270219
lpg0566	0.00795645	0.862638	0.637517	0.155834	0.998109	0.460317	0.438601	-0.220139
lpg0567	1.42236e-05	0.871951	0.0037426	0.682923	0.998109	0.0244345	0.586198	-0.137736
lpg0568	6.75743e-10	1.45979	0.0475991	0.626049	0.998109	-0.0901458	0.00659586	-0.899364
lpg0572	2.98618e-06	-5.97655	0.969711	0.0731428	NA	-2.21487	0.0227446	3.8724
lpg0573	2.52269e-16	-3.9239	0.830865	0.352676	0.998109	0.0163905	0.00689712	4.32728
lpg0574	NA	-11.5892	0.732289	0.752356	NA	-7.21855	0.0179162	5.1508
lpg0577	0.2942	0.327473	0.0534945	0.392867	0.998109	-0.308807	0.286702	-0.216224
lpg0578	0.513087	0.133929	0.757973	-0.0813344	0.998109	0.145937	0.857609	-0.0425052
lpg0579	0.417608	-0.579471	0.505898	0.426009	0.998109	-0.0779148	0.149709	0.961179
lpg0580	0.98309	0.00639735	0.161347	-0.337742	0.998109	0.276929	0.896092	-0.0409768
lpg0581	0.585907	-0.688007	0.20972	-0.486613	0.998109	0.44128	0.118828	0.670652
lpg0582	0.575209	-0.292243	0.333097	0.407597	0.998109	0.177381	0.0355246	0.907192
lpg0583	0.37273	0.23069	0.350617	0.192716	0.998109	0.0159644	0.980841	0.00549449
lpg0584	0.244329	-0.312025	0.162114	-0.749452	0.998109	0.221029	0.783329	-0.19325
lpg0585	0.00125059	-0.537443	0.994488	0.00232517	0.998109	-0.098132	0.0714576	0.468166
lpg0586	5.49665e-15	-2.90904	0.00232473	-1.40157	0.998109	-0.107229	0.000222608	1.42963
lpg0587	3.73025e-05	-1.78001	0.000330726	-1.31622	0.998109	0.255876	0.000801541	0.739104
lpg0588	0.174258	-0.381355	0.0847504	-0.729232	0.998109	0.28269	0.937445	-0.0371721
lpg0589	0.0191364	-0.766614	0.152486	-0.356556	0.998109	-0.0267474	0.0798758	0.405752
lpg0590	0.518289	-0.202309	0.152793	-0.373492	0.998109	0.0412105	0.780057	-0.102725
lpg0591	0.628256	-0.204548	0.0211647	-0.65784	0.998109	0.326702	0.731202	-0.108739
lpg0592	0.0258925	-0.626366	0.62856	-0.159228	0.998109	-0.125096	0.222948	0.366177
lpg0593	0.882655	0.0466691	0.319814	0.238152	0.998109	-0.144083	0.799433	0.0737658
lpg0594	0.724284	-0.225517	0.923731	0.0454478	0.998109	0.393455	0.157387	0.692497
lpg0595	0.317342	0.251511	0.429418	0.299193	0.998109	0.0225054	0.800718	0.0987994
lpg0596	2.45779e-06	1.56292	0.535691	0.289645	0.998109	0.236237	0.0143983	-1.0152
lpg0597	0.31365	-0.22562	0.271833	0.375107	0.998109	-0.22798	0.300804	0.40308
lpg0598	0.0338	0.506776	0.864529	0.0694984	0.998109	-0.0385887	0.144629	-0.451339
lpg0599	0.97035	-0.0137197	0.126258	-0.530163	0.998109	0.231607	0.509777	-0.260108
lpg0600	8.98278e-41	3.56385	8.04037e-31	3.4608	0.998109	0.327512	0.428705	0.250425
lpg0601	3.58082e-30	3.07915	3.1784e-07	2.22889	0.998109	0.542507	0.651849	-0.282524
lpg0602	8.7646e-06	1.37468	0.137666	0.782634	0.998109	0.355719	0.769044	-0.218085
lpg0603	8.30463e-07	1.82897	0.581274	0.652264	0.998109	0.634785	0.693761	-0.516307
lpg0604	0.000178622	1.08511	0.821501	0.247755	0.998109	0.332586	0.664475	-0.481139
lpg0605	0.00808412	0.780741	0.605071	0.328312	0.998109	0.016472	0.517669	-0.412651
lpg0606	0.816964	0.13994	0.871519	-0.12494	0.998109	0.185221	0.953565	-0.0545491
lpg0607	0.0426725	0.871113	0.421616	0.45699	0.998109	0.22561	0.763386	-0.17808
lpg0608	0.225887	0.518187	0.513406	0.246651	0.998109	0.189093	0.900815	-0.0565131
lpg0609	7.00198e-05	-0.772619	0.0847734	-0.52057	0.998109	-0.143546	0.704681	0.136967
lpg0610	0.117105	-0.464214	0.21905	-0.285477	0.998109	0.138471	0.187257	0.34276
lpg0611	0.682941	-0.135578	0.0851934	0.578952	0.998109	-0.316475	0.288136	0.42595
lpg0612	0.750256	0.105152	0.225619	-0.307758	0.998109	-0.121524	0.0491655	-0.50995
lpg0613	0.583592	0.217334	0.612518	0.137282	0.998109	-0.223792	0.226241	-0.277808
lpg0614	0.0309805	-0.696029	0.825519	0.0858519	0.998109	-0.57719	0.475087	0.225506
lpg0615	0.286289	0.263136	0.923731	0.0293727	0.998109	-0.0623838	0.202965	-0.278531
lpg0616	0.0729343	0.378436	0.370282	-0.26209	0.998109	0.112174	0.0610762	-0.501716
lpg0617	0.2241	0.471916	0.508284	0.218315	0.998109	-0.112776	0.258455	-0.341566
lpg0618	0.0151677	0.976244	0.1872	0.419254	0.998109	0.0180795	0.0207033	-0.506761
lpg0619	0.777994	0.106736	0.909054	-0.0368306	0.998109	0.0804211	0.903553	-0.0397028
lpg0620	0.0158148	-1.02929	0.0639481	-0.625813	0.998109	0.213122	0.007574	0.643764
lpg0621	0.335105	0.394416	0.937787	-0.0503856	0.998109	0.171813	0.723925	-0.250902
lpg0622	0.064934	-0.858594	0.0704628	1.41557	0.998109	0.168491	0.007574	2.47963
lpg0623	1.43363e-08	-2.48063	0.349962	0.995374	0.998109	-0.10867	0.00401095	3.40827
lpg0624	1.57914e-07	-1.39833	0.329787	-0.386698	0.998109	-0.0553211	0.0143983	0.985781
lpg0625	5.89683e-07	-1.52051	0.000706547	-1.37317	0.998109	0.0540186	0.527444	0.231591
lpg0626	0.682941	0.094067	0.847872	-0.0661464	0.998109	-0.185853	0.168209	-0.317561
lpg0627	3.21618e-05	0.957415	0.923731	-0.0381373	0.998109	0.023495	0.000384582	-0.938545
lpg0628	0.363679	0.198401	0.823741	-0.0624581	0.998109	-0.0335584	0.144793	-0.266961
lpg0629	0.0116423	-0.917249	0.00403065	-1.12217	0.998109	-0.0426352	0.527465	-0.221459
lpg0630	0.046373	-0.660445	0.00259519	-1.11011	0.998109	-0.0217028	0.180502	-0.441368
lpg0631	0.0938028	-0.521037	0.405817	-0.246944	0.998109	-0.265823	0.885705	0.0390264
lpg0632	0.000123815	-2.07409	0.00720821	-1.08765	0.998109	-0.468216	0.267989	0.551266
lpg0633	0.00554794	0.591904	0.00312455	0.754956	0.998109	0.084993	0.367337	0.27627
lpg0634	0.530982	-0.207243	0.0137646	-1.3949	0.998109	0.407377	0.267531	-0.759124
lpg0635	0.0796311	0.559142	0.365074	0.272292	0.998109	0.0981985	0.589162	-0.163385
lpg0636	0.699176	0.11215	0.37785	-0.190302	0.998109	-0.00367049	0.123196	-0.280436
lpg0637	0.00578842	0.85808	0.173342	0.368564	0.998109	0.0867294	0.179088	-0.377545
lpg0638	0.74867	-0.108161	0.743907	0.135085	0.998109	-0.101485	0.678969	0.164466
lpg0639	0.986742	-0.00653379	0.387793	0.337508	0.998109	-0.0907917	0.499363	0.278483
lpg0640	0.135579	0.303266	0.255378	0.319301	0.998109	0.154009	0.2995	0.192562
lpg0641	0.794843	0.140228	0.089066	0.693438	0.998109	0.00355178	0.12955	0.585044
lpg0642	0.0216363	-0.474585	0.177563	-0.289029	0.998109	-0.0815588	0.453141	0.129099
lpg0643	0.00138393	0.702483	0.00186764	0.745036	0.998109	-0.00620847	0.779541	0.0636361
lpg0644	6.3809e-45	-3.55563	4.8924e-10	-2.7706	0.998109	-0.248103	0.0963267	0.565209
lpg0645	5.69909e-19	-2.02424	1.20273e-07	-1.87905	0.998109	-0.0818856	0.656389	0.0915275
lpg0646	0.590101	0.172249	0.20972	-0.362894	0.998109	-0.145598	0.0259603	-0.659101
lpg0647	0.116405	0.980559	0.957257	0.148249	0.998109	-0.0752936	0.153236	-0.882503
lpg0648	0.76773	0.110162	0.66832	-0.0989924	0.998109	0.0611727	0.697861	-0.12349
lpg0649	0.00623129	0.487873	0.703568	0.0917651	0.998109	0.0144371	0.0325267	-0.354284
lpg0650	0.0302677	0.777515	0.684028	-0.16473	0.998109	-0.242567	0.000847625	-1.1614
lpg0651	8.08455e-10	1.4314	0.00558452	0.555996	0.998109	0.150718	0.000569691	-0.697978
lpg0652	0.557971	-0.212132	0.0639481	0.756111	0.998109	-0.353863	0.148998	0.639991
lpg0653	0.0424927	0.538397	0.921095	0.0361784	0.998109	0.479487	0.994241	-0.00400968
lpg0654	0.185118	-0.48668	0.438178	0.285913	0.998109	-0.560238	0.559279	0.241134
lpg0655	3.189e-09	1.83626	0.000214389	1.28177	0.998109	0.267644	0.573523	-0.263373
lpg0656	0.0440718	0.674978	0.112859	0.499123	0.998109	0.196275	0.925217	0.0428533
lpg0657	0.392901	-0.54242	0.624141	0.15089	0.998109	-0.840776	0.6515	-0.12166
lpg0658	0.00672647	0.656343	0.163146	0.377972	0.998109	0.00170934	0.254127	-0.250836
lpg0659	0.650711	0.128167	0.675295	0.108372	0.998109	-0.15778	0.452018	-0.15403
lpg0660	1.14658e-07	1.58025	0.00120783	0.925766	0.998109	0.219995	0.129127	-0.404947
lpg0661	0.0238777	0.971884	0.18155	0.6005	0.998109	0.226547	0.806752	-0.104003
lpg0662	0.106367	0.620096	0.146396	0.489971	0.998109	0.219739	0.763386	0.110723
lpg0663	0.200742	-0.308849	0.770957	0.0816039	0.998109	-0.319461	0.686612	0.0984587
lpg0664	0.406346	-0.381513	0.704155	0.098798	0.998109	-0.711405	0.342351	-0.207244
lpg0665	0.0305395	-1.15998	1.14895e-08	-1.98423	0.998109	0.435469	0.423672	-0.366445
lpg0666	0.531298	-0.205275	0.0111822	-0.811129	0.998109	0.23176	0.375707	-0.349782
lpg0667	0.551415	-0.166591	0.112427	-0.564083	0.998109	-0.116318	0.215707	-0.487513
lpg0668	0.00150766	-1.00152	3.84203e-12	-2.04569	0.998109	0.31382	0.0437102	-0.702149
lpg0669	7.29973e-09	-1.98394	5.55419e-14	-2.66599	0.998109	0.295326	0.487448	-0.364386
lpg0670	0.00212181	-0.608727	0.0484371	-0.890372	0.998109	0.0907969	0.771881	-0.165567
lpg0671	0.427847	0.192452	0.623346	-0.21906	0.998109	-0.0044399	0.375707	-0.3926
lpg0672	0.0109322	-1.28284	1.18191e-07	-2.21775	0.998109	0.394444	0.275519	-0.51263
lpg0673	0.00397998	-1.04894	3.14859e-07	-1.4354	0.998109	0.16248	0.573523	-0.19305
lpg0674	0.992199	-0.00287459	0.688142	-0.118163	0.998109	-0.137885	0.371049	-0.225504
lpg0675	0.378547	0.317324	0.506902	0.247762	0.998109	-0.032179	0.836256	-0.0818561
lpg0676	0.769214	-0.0954463	0.415952	0.208636	0.998109	-0.145137	0.438601	0.182811
lpg0677	0.512591	-0.361545	0.329787	0.601626	0.998109	0.0955471	0.0866747	1.09341
lpg0678	0.669325	0.107886	0.0224403	0.940482	0.998109	0.0867925	0.0525132	0.950968
lpg0679	0.534494	-0.169654	0.0964855	0.511684	0.998109	-0.203182	0.152563	0.505961
lpg0680	0.336511	-0.287452	0.287488	-0.299809	0.998109	-0.134153	0.709101	-0.121514
lpg0681	0.321746	0.383713	0.809689	-0.104512	0.998109	0.175088	0.47459	-0.289019
lpg0682	0.994563	-0.00262122	0.867077	0.0595133	0.998109	-0.210336	0.704089	-0.117278
lpg0683	0.225887	0.383308	0.397129	0.304367	0.998109	-0.027307	0.804077	-0.0851491
lpg0684	0.0614511	1.0974	0.943617	-0.199103	0.998109	0.659419	0.21056	-0.668257
lpg0685	0.0251114	0.677553	0.542267	0.183133	0.998109	0.023211	0.0847728	-0.445788
lpg0686	0.893504	-0.0871793	0.923731	-0.0386588	0.998109	-0.557941	0.189473	-0.484668
lpg0687	0.108536	-1.07162	0.804718	-0.205998	0.998109	-0.361581	0.709843	0.5496
lpg0688	0.319583	-0.653736	0.107826	1.36463	0.998109	0.107154	0.0327922	2.16389
lpg0689	0.983042	-0.00717375	0.0686494	-0.432792	0.998109	0.00626209	0.026498	-0.391268
lpg0690	0.152403	0.454445	0.137096	0.347739	0.998109	-0.196941	0.211276	-0.278015
lpg0691	0.053383	-0.610963	0.0196816	-0.751029	0.998109	-0.061541	0.649852	-0.174109
lpg0692	0.488201	-0.188087	0.080745	-0.334558	0.998109	0.00586275	0.624379	-0.11808
lpg0693	0.000500208	-0.881897	0.0022573	-0.733351	0.998109	0.0249046	0.474107	0.199587
lpg0694	0.426375	-0.211837	0.593035	-0.164332	0.998109	-0.0146849	0.860063	0.0592012
lpg0695	0.000239717	-1.16028	0.00215075	-1.05661	0.998109	0.113854	0.257369	0.243173
lpg0696	0.0137952	-0.610506	0.000119185	-0.815636	0.998109	0.0613552	0.615229	-0.117063
lpg0697	0.0457501	0.654562	0.680365	-0.32936	0.998109	0.30784	0.438372	-0.656247
lpg0698	0.69482	0.130793	0.104282	0.423719	0.998109	0.0132147	0.158803	0.328859
lpg0699	9.01203e-06	0.871757	0.587576	0.237855	0.998109	0.0518744	0.210886	-0.559915
lpg0700	4.21714e-12	1.1039	0.65588	0.23215	0.998109	0.103525	0.156859	-0.748049
lpg0701	0.158285	0.359229	0.614587	-0.322612	0.998109	0.0226538	0.34042	-0.635874
lpg0702	0.209615	-0.340794	0.0213091	-1.05954	0.998109	0.0426128	0.273609	-0.653707
lpg0703	2.93529e-07	-1.1693	4.40263e-07	-1.53662	0.998109	0.0673793	0.479506	-0.275672
lpg0704	0.00763213	-0.634109	0.000246529	-0.812533	0.998109	-0.0509691	0.449337	-0.205324
lpg0705	0.00584141	0.797816	0.0136893	0.694237	0.998109	0.110307	0.945867	0.0240909
lpg0706	0.406158	0.263477	0.400446	-0.319692	0.998109	0.0483532	0.0963267	-0.509447
lpg0707	0.127746	-0.356253	0.000520865	-1.12183	0.998109	0.198688	0.158803	-0.543313
lpg0708	0.0177988	-1.1078	0.00294899	-1.32032	0.998109	-0.350197	0.311936	-0.54164
lpg0709	0.00244794	0.65387	0.959987	0.0215026	0.998109	0.0941676	0.147164	-0.514427
lpg0710	0.0261401	0.463444	0.613559	-0.327614	0.998109	0.0293921	0.284163	-0.741333
lpg0711	0.000178622	0.731464	0.871845	-0.0984397	0.998109	0.170214	0.280938	-0.637185
lpg0712	0.751096	0.10997	0.177986	-0.656266	0.998109	0.212773	0.387264	-0.534991
lpg0713	0.723858	0.133866	0.891961	-0.0810538	0.998109	-0.106612	0.642439	-0.296347
lpg0714	0.97035	0.0144299	0.508284	0.202386	0.998109	0.0413102	0.311263	0.258036
lpg0715	0.396999	-0.431339	0.888866	-0.0745523	0.998109	0.0514287	0.390431	0.430697
lpg0716	0.70633	0.121204	0.719549	0.114479	0.998109	0.0599017	0.80076	0.0799406
lpg0717	1.16186e-06	-0.959428	0.00181886	-1.095	0.998109	0.233914	0.784491	0.125911
lpg0718	0.00234629	-0.83926	0.579673	0.215002	0.998109	-0.302218	0.0402939	0.780329
lpg0719	0.000740853	0.611388	0.607826	0.14337	0.998109	0.168305	0.288084	-0.274692
lpg0720	0.210581	-0.307077	0.614844	-0.169713	0.998109	0.0972118	0.412725	0.262376
lpg0721	0.535049	0.152216	0.994488	0.00196805	0.998109	-0.0192447	0.559279	-0.144376
lpg0722	0.94902	-0.034968	0.152793	-0.445417	0.998109	0.362253	0.968352	-0.0187014
lpg0723	5.97912e-06	1.2105	0.0950645	0.509773	0.998109	0.340658	0.106947	-0.334932
lpg0724	0.00383589	0.819823	0.855128	-0.0834002	0.998109	0.353043	0.227134	-0.526978
lpg0725	0.0276233	0.559306	0.462896	-0.311778	0.998109	0.311313	0.216376	-0.535949
lpg0726	0.867537	0.0774432	0.126141	-0.662282	0.998109	0.143997	0.243654	-0.574459
lpg0727	0.121582	-0.40741	0.77092	-0.128637	0.998109	-0.417415	0.776854	-0.105559
lpg0728	1.0343e-06	0.888317	0.0133456	0.479082	0.998109	-0.0720864	0.00486512	-0.455859
lpg0729	0.409673	-0.269775	0.899339	-0.0400542	0.998109	-0.356577	0.6515	-0.101633
lpg0730	0.808259	-0.0589942	0.507254	-0.175648	0.998109	-0.0730385	0.51823	-0.165423
lpg0731	0.00213563	0.638027	0.546442	-0.293079	0.998109	0.169014	0.139377	-0.739931
lpg0732	0.883868	0.0864884	0.878889	-0.0770383	0.998109	-0.489245	0.182355	-0.630075
lpg0733	0.660287	-0.107384	0.422378	-0.520281	0.998109	0.139458	0.732133	-0.252347
lpg0734	0.903731	-0.035638	0.979576	0.00723375	0.998109	-0.168122	0.615229	-0.0977528
lpg0735	0.0495779	0.563248	0.670791	0.138837	0.998109	-0.013622	0.0661262	-0.410882
lpg0736	0.251813	-5.60137	0.86097	-0.552056	0.998109	-1.39738	0.568042	3.59754
lpg0737	0.0387241	-0.566481	0.00492892	-0.951252	0.998109	-0.0365403	0.243654	-0.398363
lpg0738	0.471649	0.220674	0.337518	0.291008	0.998109	-0.0836804	0.961367	0.0132514
lpg0739	0.183194	0.321602	0.12033	0.397144	0.998109	0.0173591	0.69248	0.120233
lpg0740	0.573512	0.258482	0.283627	-0.475365	0.998109	-0.233973	0.0534454	-0.944003
lpg0741	0.194195	-0.724508	0.0274693	-0.843343	0.998109	0.194025	0.797187	0.104626
lpg0742	0.625303	0.127058	0.937787	0.0195744	0.998109	0.145554	0.761908	0.0645268
lpg0743	0.0196015	-1.05883	0.0380963	-0.628984	0.998109	0.33751	0.0104206	0.789417
lpg0744	0.0187171	-0.504483	0.000511015	-0.662572	0.998109	0.148827	0.955428	0.0142767
lpg0745	0.583184	0.164833	0.389095	-0.273803	0.998109	-0.102751	0.0909023	-0.518172
lpg0746	0.0870587	0.362926	0.978178	0.00837616	0.998109	0.170263	0.502773	-0.158192
lpg0747	0.00111898	0.714365	0.00059223	0.971685	0.998109	-0.0200036	0.409312	0.264824
lpg0748	0.000918098	0.71154	0.0140323	0.522589	0.998109	0.047042	0.65076	-0.115175
lpg0749	0.479625	0.250974	0.0431539	0.42546	0.998109	-0.161941	0.907073	0.040279
lpg0750	0.65462	0.125788	0.256827	0.431689	0.998109	-0.0516811	0.521642	0.285142
lpg0751	2.45305e-09	1.23386	0.00347444	0.908139	0.998109	-0.0514531	0.270652	-0.354658
lpg0752	4.20225e-05	0.801065	0.351199	0.213562	0.998109	0.049077	0.000918213	-0.513102
lpg0753	0.616672	0.180955	0.684028	0.135896	0.998109	-0.0367935	0.837256	-0.0603607
lpg0754	4.24908e-05	-1.40768	0.351973	0.901405	0.998109	-0.225838	0.046651	2.12525
lpg0755	0.109221	0.42024	0.728173	-0.171637	0.998109	-0.103246	0.157602	-0.671202
lpg0756	0.320895	-0.281233	0.0954587	-0.573081	0.998109	-0.0326504	0.445206	-0.300423
lpg0757	0.972683	-0.0113708	0.666928	-0.144908	0.998109	-0.21056	0.25297	-0.317087
lpg0758	0.828479	-0.074806	0.632437	0.213112	0.998109	-0.0458054	0.550616	0.269377
lpg0759	0.47437	0.299619	0.275911	0.268246	0.998109	-0.262023	0.310676	-0.267587
lpg0760	0.926237	-0.0455123	0.759639	-0.0997418	0.998109	-0.347445	0.190139	-0.378667
lpg0761	0.00138393	-0.817093	0.28722	0.540691	0.998109	-0.187119	0.0304501	1.20279
lpg0762	0.277689	0.469939	0.0198881	0.668517	0.998109	0.215622	0.156922	0.438641
lpg0763	0.0290317	-0.530194	0.836139	-0.0870947	0.998109	0.0929806	0.142187	0.562134
lpg0764	0.00954951	-0.558523	0.665551	0.155658	0.998109	-0.212094	0.145181	0.530065
lpg0765	0.124579	-0.49273	0.531224	-0.226333	0.998109	0.232592	0.0890849	0.526217
lpg0766	0.127973	0.651001	0.0208058	0.695661	0.998109	0.206158	0.404007	0.275538
lpg0767	0.0455481	0.490281	0.0225562	0.538338	0.998109	0.00574945	0.783329	0.078315
lpg0768	0.932364	-0.0304098	0.845351	0.0584139	0.998109	0.175329	0.234306	0.289368
lpg0769	0.764544	0.0743134	0.385919	-0.178498	0.998109	0.163514	0.75567	-0.064426
lpg0770	0.827471	-0.0620018	0.971382	0.0128183	0.998109	0.242415	0.228087	0.345338
lpg0771	0.0187333	-0.771704	0.840924	0.130586	0.998109	0.143261	0.0634107	1.07612
lpg0772	0.177819	-0.496146	0.267106	0.643142	0.998109	0.0359738	0.058759	1.20841
lpg0773	0.623884	-0.134775	0.392349	0.322965	0.998109	-0.0526034	0.292876	0.436934
lpg0774	0.00509726	-0.537765	0.334448	0.371434	0.998109	-0.171012	0.0569633	0.765819
lpg0775	0.000194658	1.76705	0.00498394	1.27425	0.998109	0.159204	0.27364	-0.318121
lpg0776	0.0115195	0.712441	0.00222038	0.717887	0.998109	-0.0762754	0.899335	-0.044635
lpg0777	0.00301176	0.925536	0.000847441	0.89529	0.998109	0.0530436	0.830945	0.0444603
lpg0778	0.325697	0.261391	0.0423897	0.527696	0.998109	-0.121617	0.596766	0.170879
lpg0779	0.98309	-0.00765298	0.0735798	0.411576	0.998109	-0.181161	0.31142	0.261584
lpg0780	0.0531317	0.507164	0.0376282	0.444134	0.998109	-0.141892	0.433358	-0.178456
lpg0781	0.97035	0.022097	0.589766	-0.306269	0.998109	0.224526	0.905161	-0.0792659
lpg0782	0.000834861	1.28707	0.0226644	0.889571	0.998109	0.220841	0.759707	-0.15059
lpg0783	0.0155099	0.565209	0.0280277	0.621774	0.998109	-0.0707559	0.977185	0.0109279
lpg0784	0.0306531	0.48493	0.190038	0.286964	0.998109	0.0510763	0.51532	-0.122588
lpg0785	0.0530946	-0.545357	0.0404287	-0.510857	0.998109	-0.225806	0.434514	-0.164867
lpg0786	0.174502	-0.331088	0.0147245	-0.47375	0.998109	0.0858804	0.905161	-0.0308411
lpg0787	0.2942	-0.522558	0.919104	-0.0308135	0.998109	-0.496386	0.955428	0.0195921
lpg0788	0.755069	-0.100803	0.0337547	0.585772	0.998109	-0.403575	0.201541	0.30355
lpg0789	0.808259	0.0798644	0.415952	0.247076	0.998109	-0.081778	0.664475	0.110752
lpg0790	0.848691	0.0583701	0.410538	-0.378347	0.998109	-0.00510832	0.418612	-0.417614
lpg0791	1.87531e-06	0.749496	0.917373	0.047265	0.998109	0.122282	0.144629	-0.555958
lpg0792	7.26909e-11	1.80737	0.00775047	0.790781	0.998109	0.143354	0.0061857	-0.847658
lpg0793	0.456468	0.720268	0.842943	0.206723	0.998109	0.637101	0.893736	0.138896
lpg0794	0.328675	-0.441458	0.556594	0.2773	0.998109	-0.292703	0.250605	0.44719
lpg0795	0.65924	-0.145522	0.361197	0.371709	0.998109	-0.100844	0.213507	0.430059
lpg0796	0.651383	-0.246751	0.102156	-0.684552	0.998109	0.333899	0.877751	-0.0761624
lpg0798	3.38545e-09	-1.56088	0.00227933	-1.07074	0.998109	0.0666681	0.0564683	0.582528
lpg0799	0.391571	-0.185752	0.731795	0.105824	0.998109	-0.0640801	0.303902	0.253189
lpg0800	0.736611	-0.136312	0.912523	0.0412731	0.998109	-0.157731	0.910888	0.0427746
lpg0801	0.260208	0.304327	0.0463464	-0.549707	0.998109	0.162957	0.026498	-0.665118
lpg0802	0.000263282	0.602299	0.0664631	0.446288	0.998109	-0.049145	0.48081	-0.180994
lpg0803	0.0387836	-0.416855	0.000157515	-0.862799	0.998109	0.124236	0.243654	-0.294955
lpg0804	0.00757561	0.881266	0.878099	-0.116276	0.998109	0.129087	0.263531	-0.84674
lpg0805	3.41242e-11	1.01944	0.701577	0.178054	0.998109	0.172705	0.154283	-0.643904
lpg0806	0.102292	0.371433	0.842943	-0.0577497	0.998109	0.15863	0.234306	-0.244935
lpg0807	0.870429	-0.0620264	0.0476862	-0.713643	0.998109	0.0996267	0.229419	-0.526199
lpg0808	0.155136	-0.30391	0.151456	-0.521909	0.998109	0.194184	0.994241	0.00518525
lpg0809	0.136875	-0.562546	0.962036	-0.0197174	0.998109	-0.346262	0.552123	0.226602
lpg0810	0.0145512	-1.12935	0.721816	0.536994	0.998109	0.326985	0.167314	2.03251
lpg0811	6.93266e-16	1.40904	0.0280277	0.770759	0.998109	-0.0262192	0.117438	-0.638228
lpg0812	0.000105201	0.876537	0.000875375	0.966503	0.998109	-0.228694	0.678969	-0.122212
lpg0813	0.518425	-0.164131	0.623346	0.153234	0.998109	-0.258163	0.783935	0.0821449
lpg0814	0.986697	0.00584737	0.633348	0.166053	0.998109	-0.236249	0.890705	-0.0542333
lpg0815	0.0185105	0.656999	0.556594	0.324396	0.998109	-0.135452	0.478996	-0.447554
lpg0816	3.22868e-09	-0.957146	0.00468783	-1.15412	0.998109	0.201328	0.96175	0.0275742
lpg0817	0.000129023	-1.41655	0.180277	-0.49888	0.998109	-0.492799	0.270958	0.448003
lpg0818	1.79493e-19	-1.62288	0.00513491	-1.20634	0.998109	-0.035493	0.267859	0.408332
lpg0819	0.000403428	-0.961221	0.0449161	-0.510262	0.998109	-0.296729	0.61775	0.179024
lpg0820	0.891918	0.0488296	0.44206	0.239314	0.998109	-0.104727	0.740628	0.107505
lpg0821	0.154419	-0.260588	0.704155	0.148445	0.998109	-0.0592367	0.277012	0.374771
lpg0822	0.0883496	-0.347579	0.959616	0.0231508	0.998109	-0.0335771	0.366711	0.366441
lpg0823	0.0736699	-0.84319	0.360113	-0.394442	0.998109	0.257665	0.158803	0.735519
lpg0824	0.414385	-0.268992	0.675383	0.236409	0.998109	0.0239035	0.313389	0.559023
lpg0825	0.501952	0.16259	0.914259	-0.0319959	0.998109	-0.0842782	0.243654	-0.247918
lpg0826	0.0281423	0.542108	0.25333	0.317703	0.998109	-0.138959	0.0339523	-0.337183
lpg0827	0.945339	-0.0334581	0.82354	-0.0784932	0.998109	-0.28459	0.270958	-0.304405
lpg0828	0.488201	-0.252498	9.3645e-06	-1.03607	0.998109	0.319935	0.106477	-0.442299
lpg0829	0.410958	0.28098	0.568237	-0.16257	0.998109	0.150623	0.344127	-0.267495
lpg0830	0.000974207	-0.616813	0.855128	-0.086359	0.998109	-0.136384	0.329604	0.422766
lpg0831	0.00238372	-0.632837	0.185754	-0.375392	0.998109	-0.0355787	0.437093	0.25036
lpg0832	0.130207	0.432505	0.873902	-0.0910178	0.998109	-0.160864	0.22715	-0.663638
lpg0833	0.0454817	-0.749056	0.176988	-0.314191	0.998109	0.155902	0.00575625	0.613346
lpg0834	0.188937	0.590399	0.296991	0.385545	0.998109	-0.345867	0.134421	-0.521278
lpg0835	0.145461	-0.564867	0.992364	0.00648783	0.998109	-0.399461	0.737799	0.187451
lpg0836	0.11886	-0.4094	0.368464	-0.285697	0.998109	-0.119161	0.932845	0.031281
lpg0837	0.381675	0.1718	0.98432	-0.00565927	0.998109	0.174791	0.914701	0.0255584
lpg0838	0.532546	-0.218054	0.101897	0.595632	0.998109	-0.0218535	0.0381275	0.818662
lpg0839	0.000149445	-1.63534	1.74686e-05	-0.950068	0.998109	-0.711237	0.995794	-0.00137362
lpg0840	0.701257	-0.127326	0.080745	-0.607111	0.998109	0.0201943	0.268472	-0.435013
lpg0841	0.312235	-0.346801	0.906806	0.0318453	0.998109	-0.332045	0.726872	0.0723001
lpg0842	0.00433275	-0.622305	7.30392e-05	-0.836334	0.998109	0.0227471	0.514708	-0.167458
lpg0843	0.167771	-0.364929	0.0156514	-0.608656	0.998109	0.0382656	0.589389	-0.183121
lpg0844	1.83249e-05	-0.827723	2.55145e-05	-1.0839	0.998109	-0.0840917	0.332936	-0.317012
lpg0845	0.078093	-0.599709	0.0738975	-0.516258	0.998109	0.100194	0.50551	0.210641
lpg0846	0.000905764	-1.70177	0.00177215	-0.996411	0.998109	-0.767686	0.893118	-0.0413527
lpg0847	7.58441e-17	-1.55877	0.000859988	-1.35049	0.998109	-0.204086	0.954464	0.0302876
lpg0848	2.68505e-16	-1.65479	0.000209472	-1.18055	0.998109	-0.171172	0.241335	0.330705
lpg0849	0.000410335	1.08946	0.0886412	0.580943	0.998109	0.190221	0.443457	-0.291433
lpg0850	0.0502012	0.51788	0.322043	0.2853	0.998109	0.0605622	0.609135	-0.145355
lpg0851	0.986944	-0.00654832	0.0282051	0.51332	0.998109	-0.397072	0.469967	0.149116
lpg0852	0.0934479	0.677319	0.231884	0.450994	0.998109	-0.372187	0.148998	-0.576015
lpg0853	0.0899368	-0.457711	0.704155	-0.18171	0.998109	-0.0582203	0.644227	0.241907
lpg0854	1.57543e-12	-1.94225	0.0251461	-1.07068	0.998109	0.202561	0.0420352	1.10206
lpg0855	0.0171743	0.997235	0.440507	0.348712	0.998109	0.0819276	0.147592	-0.528805
lpg0856	0.00263732	0.734427	0.717364	-0.175052	0.998109	0.15341	0.0799975	-0.727702
lpg0857	0.802458	0.0946064	0.736636	0.12297	0.998109	-0.148349	0.782384	-0.0974828
lpg0858	1.06329e-07	1.39513	0.58088	0.2411	0.998109	0.00465896	0.000836123	-1.12674
lpg0859	0.527887	0.305563	0.420701	0.653723	0.998109	-0.875937	0.384915	-0.465342
lpg0860	0.0827236	0.693583	0.575377	0.304494	0.998109	-0.603458	0.00739423	-0.9742
lpg0861	0.2522	0.304437	0.419712	0.393072	0.998109	0.0090398	0.826511	0.119018
lpg0862	0.392901	-0.295495	0.0669859	0.729559	0.998109	-0.184707	0.0538809	0.86718
lpg0863	0.96355	-0.0297693	0.486415	0.289464	0.998109	-0.0644379	0.503359	0.276104
lpg0864	0.0113128	0.575518	8.23202e-05	0.77543	0.998109	-0.121736	0.579709	0.101827
lpg0865	6.72252e-08	-1.83211	1.82078e-13	-1.3773	0.998109	-0.434705	0.890705	0.042368
lpg0866	0.788958	-0.126452	0.819316	0.102856	0.998109	0.0113935	0.423085	0.257216
lpg0867	0.39193	0.310274	0.654519	0.205232	0.998109	-0.161536	0.469967	-0.258716
lpg0868	0.0663903	0.454901	0.663767	0.137923	0.998109	0.152997	0.710169	-0.136197
lpg0869	0.451476	-0.252688	0.0142716	-0.520426	0.998109	-0.144371	0.211015	-0.386077
lpg0870	0.909808	-0.0309944	0.106701	-0.398817	0.998109	0.135718	0.436059	-0.20563
lpg0871	0.00271811	-0.737647	0.0687552	-0.924439	0.998109	0.150019	0.988696	-0.012366
lpg0872	0.0122701	-0.522837	0.941857	-0.0332898	0.998109	0.0116441	0.169263	0.531163
lpg0873	2.43817e-22	-1.71063	2.20222e-19	-1.82621	0.998109	0.169994	0.727993	0.0777976
lpg0874	4.79023e-06	-0.971616	0.00109859	-1.27697	0.998109	0.0318994	0.635441	-0.248693
lpg0875	5.50901e-09	-2.16936	4.21163e-09	-1.85613	0.998109	-0.432824	0.844609	-0.091456
lpg0876	0.000387501	-0.79354	0.19511	-0.470553	0.998109	0.133009	0.0728633	0.485011
lpg0877	0.0326877	-0.654393	0.158396	-0.485018	0.998109	-0.332496	0.749955	-0.138353
lpg0878	0.0904687	-0.859498	0.0161118	-0.825701	0.998109	0.341897	0.319396	0.400378
lpg0879	3.06331e-11	-1.20693	0.903533	0.0747906	0.998109	-0.00204387	0.00695932	1.31055
lpg0880	0.0141519	0.674038	0.0735798	0.407404	0.998109	0.0429566	0.377148	-0.194793
lpg0882	0.0625794	0.639946	0.0938267	0.447632	0.998109	-0.117729	0.142187	-0.282152
lpg0883	0.447669	-0.162565	0.963164	-0.0175059	0.998109	0.0659904	0.337624	0.239448
lpg0884	0.0758364	-0.843869	0.0211647	-0.633408	0.998109	0.287856	0.140875	0.521383
lpg0885	0.430182	0.175622	0.314263	0.208686	0.998109	-0.107484	0.826511	-0.0490676
lpg0886	0.0134379	0.616323	0.0303607	0.568744	0.998109	-0.0923088	0.710169	-0.113412
lpg0887	0.799845	-0.117812	0.428146	0.21616	0.998109	-0.415828	0.872788	-0.0546328
lpg0888	0.908818	0.0511022	0.111907	-0.687173	0.998109	0.164095	0.264795	-0.551727
lpg0889	0.0316155	0.528638	0.972702	-0.0152423	0.998109	0.062403	0.244509	-0.458558
lpg0890	0.667406	0.10436	0.152568	-0.379937	0.998109	0.113396	0.21891	-0.346314
lpg0891	4.17838e-07	-2.55798	0.00186764	-1.75789	0.998109	-0.0117907	0.0381275	0.818804
lpg0892	7.45143e-08	-1.51536	0.0332952	-0.774535	0.998109	-0.153385	0.0188826	0.615747
lpg0893	0.000117692	-2.02411	0.0156987	-1.32776	0.998109	0.304528	0.0546324	1.02785
lpg0894	0.0321503	-0.818978	0.162114	-0.731877	0.998109	0.176338	0.617223	0.288495
lpg0895	0.967448	0.014746	0.833819	-0.0768573	0.998109	0.0905405	0.954275	0.0253088
lpg0896	0.236395	0.493565	0.714786	0.12757	0.998109	0.318773	0.950326	-0.0246383
lpg0897	0.29855	0.319198	0.185754	0.374888	0.998109	-0.108154	0.946796	-0.0283574
lpg0898	0.349523	0.450416	0.875104	-0.0713639	0.998109	-0.286253	0.05946	-0.779259
lpg0899	0.0154325	0.668631	0.00285545	0.818159	0.998109	0.117822	0.193402	0.291962
lpg0900	0.118016	0.567491	0.100554	0.660735	0.998109	0.144328	0.557103	0.263295
lpg0901	5.76261e-05	-0.907807	0.308587	-0.343732	0.998109	-0.0119902	0.0191024	0.579254
lpg0902	9.6506e-10	-2.18388	3.33873e-07	-1.91677	0.998109	0.0756655	0.210886	0.37054
lpg0903	6.08349e-18	1.47523	0.424628	0.50689	0.998109	0.0670433	0.224028	-0.882951
lpg0904	0.161717	0.344547	0.434239	-0.239351	0.998109	0.183214	0.234306	-0.375638
lpg0905	0.0492449	-0.598824	0.0270241	-0.504123	0.998109	-0.399934	0.300202	-0.281433
lpg0906	7.09769e-06	-2.33814	3.94268e-06	-1.94732	0.998109	0.010823	0.332936	0.429956
lpg0907	2.3425e-12	-3.1986	3.79699e-06	-2.15006	0.998109	-0.274711	0.0858777	0.806863
lpg0908	0.2942	-0.382963	0.247768	-0.353389	0.998109	0.185938	0.306378	0.239169
lpg0909	0.204651	-0.468406	0.901961	-0.0795357	0.998109	-0.469934	0.948732	-0.0409752
lpg0910	5.38037e-12	-3.97517	1.51262e-06	-2.8897	0.998109	-0.0710143	0.076636	1.04296
lpg0911	0.0484303	0.494066	0.0569456	0.428048	0.998109	-0.0933939	0.557103	-0.132637
lpg0912	0.887898	-0.168985	0.162983	1.35188	0.998109	-0.782239	0.394403	0.752158
lpg0913	0.0032967	-1.1137	0.95477	-0.044064	0.998109	-0.225801	0.209722	0.872203
lpg0914	0.183226	-0.672781	0.982259	0.0159362	0.998109	-0.0381705	0.365682	0.680988
lpg0915	1.05331e-09	-2.39292	0.326558	-0.91094	0.998109	-0.378811	0.302102	1.13705
lpg0916	0.222907	-0.452892	0.670524	0.230443	0.998109	-0.0258993	0.210593	0.689949
lpg0917	0.127258	-0.384145	0.468527	-0.222881	0.998109	0.0537787	0.474107	0.244152
lpg0918	0.204394	0.371207	0.0941006	0.505412	0.998109	-0.0525597	0.740628	0.0964384
lpg0919	0.206537	0.391294	0.0326372	0.5455	0.998109	-0.241963	0.796043	-0.0646139
lpg0920	5.11985e-09	1.02863	0.185736	0.472958	0.998109	-0.0514182	0.133021	-0.582451
lpg0921	0.173634	0.390945	0.415952	-0.270938	0.998109	0.116237	0.101399	-0.522188
lpg0922	0.0984501	0.504763	0.397847	0.23021	0.998109	-0.07915	0.168209	-0.328326
lpg0923	0.0808202	0.483088	0.453743	0.248981	0.998109	-0.133936	0.274417	-0.343381
lpg0924	0.000396377	-1.04396	0.585584	0.331873	0.998109	-0.315871	0.0909023	1.09729
lpg0925	0.587058	0.124484	0.274948	0.263884	0.998109	-0.158113	0.984489	0.00539043
lpg0926	0.98736	0.00621749	0.156999	-1.18972	0.998109	0.532962	0.54092	-0.644326
lpg0927	0.527887	0.164158	0.508284	0.198445	0.998109	-0.0465711	0.968444	0.0128449
lpg0928	0.913669	-0.0646681	0.0372569	-0.56876	0.998109	0.400926	0.834106	-0.0770223
lpg0929	0.10974	-0.724489	0.340867	-0.311616	0.998109	-0.435231	0.999973	0.000160912
lpg0930	0.193602	-0.376307	0.542652	0.252431	0.998109	-0.294336	0.349745	0.356273
lpg0931	0.707969	0.146571	0.00651299	0.760213	0.998109	-0.169781	0.111349	0.471372
lpg0932	0.0019611	-0.946551	0.0990524	1.31028	0.998109	-0.243527	0.0274018	2.04866
lpg0933	0.839173	-0.104507	0.010139	1.74391	0.998109	-0.017412	0.0221681	1.8685
lpg0934	0.726095	-0.0805574	0.364379	0.412326	0.998109	0.238425	0.129107	0.764293
lpg0935	5.18482e-07	-1.1274	0.0880694	-0.735616	0.998109	0.186036	0.188471	0.606229
lpg0936	0.36269	0.244867	0.0534639	0.692207	0.998109	-0.0209036	0.2995	0.45592
lpg0937	0.334365	-0.213032	0.965049	-0.0169916	0.998109	0.0262165	0.418808	0.251871
lpg0938	0.0657424	-1.09055	0.357356	-0.39247	0.998109	0.258181	0.0379561	0.988497
lpg0939	0.0751979	-0.565506	0.235045	-0.234565	0.998109	-0.362609	0.991785	-0.00430998
lpg0940	1.39191e-08	-1.99573	0.096188	-1.0233	0.998109	0.238411	0.0474782	1.24335
lpg0941	0.55005	0.184765	0.557203	0.196125	0.998109	0.0273588	0.87051	0.0625897
lpg0942	0.116857	0.391999	0.444934	0.362899	0.998109	0.0122705	0.994112	0.00729806
lpg0943	0.00044272	0.700389	0.537369	0.272474	0.998109	0.207627	0.674589	-0.198865
lpg0944	0.301062	0.213474	0.157261	0.285381	0.998109	0.0940494	0.270873	0.192579
lpg0945	0.0159127	0.813954	0.777887	0.128271	0.998109	0.207464	0.365382	-0.452915
lpg0946	0.0128796	-0.694936	0.690737	0.182161	0.998109	-0.389387	0.267477	0.516076
lpg0947	0.525304	-0.142072	0.562578	0.24944	0.998109	0.0532305	0.246267	0.476251
lpg0948	0.0859235	-0.417949	0.0472395	0.743977	0.998109	-0.397786	0.0702288	0.792566
lpg0949	1.30544e-05	-1.12476	0.885702	-0.103473	0.998109	0.0175047	0.0836818	1.07199
lpg0950	2.23779e-08	-1.24355	0.366608	-0.352717	0.998109	-0.333859	0.161401	0.583997
lpg0951	2.14427e-08	-1.52732	0.0286195	-0.758333	0.998109	-0.30656	0.245567	0.491064
lpg0952	0.0155375	-0.829281	0.00611426	-0.692127	0.998109	0.201807	0.300007	0.367514
lpg0953	0.346923	-0.209813	0.474109	-0.180074	0.998109	0.049398	0.595558	0.102994
lpg0954	0.313603	0.25236	0.0523012	0.527228	0.998109	-0.0549905	0.309905	0.241316
lpg0955	0.000730501	0.976953	8.63639e-06	0.972873	0.998109	-0.146187	0.581544	-0.125919
lpg0956	0.0659714	0.723449	0.959616	0.0266633	0.998109	-0.158861	0.0564502	-0.832173
lpg0957	0.121449	0.607736	0.629542	0.197073	0.998109	-0.309513	0.0538809	-0.693996
lpg0958	0.780913	0.0619799	0.756726	-0.0851631	0.998109	0.00716282	0.617314	-0.112408
lpg0959	0.979982	-0.00654192	0.637632	0.156732	0.998109	-0.0160753	0.608468	0.172676
lpg0960	0.67154	-0.137053	0.937062	-0.0299537	0.998109	-0.111692	0.960027	0.0227363
lpg0961	0.947098	0.0239388	0.516666	0.185518	0.998109	-0.367589	0.492565	-0.179607
lpg0962	0.745052	-0.0782477	0.0262976	-0.422977	0.998109	-0.0224498	0.101865	-0.341947
lpg0963	0.000141191	-1.49717	0.0037426	-1.78467	0.998109	0.038876	0.766029	-0.223531
lpg0964	0.265512	-0.534662	0.883653	0.0775616	0.998109	0.187343	0.0805851	0.827903
lpg0965	0.0548288	-0.409593	0.200704	-0.305934	0.998109	-0.0047001	0.641574	0.119295
lpg0966	0.338114	0.24361	0.456842	0.209394	0.998109	0.00513962	0.995794	-0.0019461
lpg0967	0.202376	-0.46481	0.589211	-0.17794	0.998109	0.153427	0.0690496	0.466039
lpg0968	0.0141519	-0.91342	0.0482549	-1.4878	0.998109	0.271433	0.779774	-0.281882
lpg0969	2.36932e-05	-0.845029	0.0401532	-0.973284	0.998109	0.171215	0.920342	0.066016
lpg0970	0.627484	0.162688	0.895156	0.0396221	0.998109	0.115487	0.961367	0.0164868
lpg0971	3.6443e-05	1.21923	0.325667	0.491243	0.998109	-0.0105149	0.21904	-0.714751
lpg0973	0.0154489	0.907169	0.772706	-0.0955935	0.998109	0.440024	0.0434333	-0.538256
lpg0974	0.493851	0.276771	0.086191	0.44551	0.998109	-0.0900991	0.752896	0.103505
lpg0975	0.0870587	0.741911	0.143088	0.619555	0.998109	-0.215442	0.427526	-0.315528
lpg0976	0.481089	-0.490289	0.466672	0.37204	0.998109	-0.153735	0.220511	0.743732
lpg0977	0.844407	0.104145	0.195715	0.587469	0.998109	0.133079	0.210886	0.652275
lpg0978	0.299237	-0.512073	0.193368	0.647161	0.998109	0.114142	0.0190795	1.30732
lpg0979	0.707989	-0.0896234	0.912523	-0.0394667	0.998109	0.0338577	0.756172	0.110528
lpg0980	0.0666305	0.456629	0.184566	0.400192	0.998109	-0.159226	0.520641	-0.18997
lpg0981	5.05217e-06	1.25588	0.00124312	0.757805	0.998109	0.194614	0.319839	-0.279456
lpg0982	0.0485715	-0.639904	0.878099	0.0752146	0.998109	-0.380434	0.43516	0.361675
lpg0983	0.898542	0.0430755	0.109902	0.48976	0.998109	-0.333096	0.702185	0.135766
lpg0984	0.97035	-0.0350246	0.448074	0.511534	0.998109	-0.614111	0.957689	-0.0435065
lpg0985	0.0388595	-0.580316	0.920778	0.0306004	0.998109	-0.366517	0.307677	0.269543
lpg0986	0.581976	0.159458	0.261016	0.327964	0.998109	-0.0573257	0.696666	0.1375
lpg0987	0.746757	-0.232623	0.977102	0.0220779	0.998109	0.46131	0.314382	0.751515
lpg0988	0.0123746	1.19907	0.651816	0.367189	0.998109	0.305552	0.34993	-0.531926
lpg0989	0.359419	0.359917	0.750794	0.167065	0.998109	0.0523948	0.803014	-0.126191
lpg0990	0.885639	0.167687	0.778575	-0.358179	0.998109	0.414823	0.941655	-0.110517
lpg0991	0.105635	0.973234	0.033555	1.05987	0.998109	0.757178	0.0853653	0.857129
lpg0992	0.140795	0.903291	0.586856	-0.458647	0.998109	0.411504	0.273609	-0.918809
lpg0993	0.0789788	-0.7905	0.824053	0.139703	0.998109	-0.135757	0.154939	0.816067
lpg0994	6.92439e-36	-3.17785	0.618591	0.925528	0.998109	0.0464824	0.0190795	4.19481
lpg0995	5.26517e-11	-2.93098	0.566947	1.04016	0.998109	0.233282	0.0183328	4.24728
lpg0996	0.24945	-0.868488	0.982259	-0.0270348	0.998109	-0.469893	0.740628	0.391212
lpg0997	0.441277	-0.722748	0.881258	-0.220037	0.998109	-0.404024	0.943863	0.12062
lpg0998	0.165781	0.758963	0.151416	0.638904	0.998109	-0.930666	0.0190795	-1.02324
lpg0999	8.89287e-09	1.78967	5.6535e-05	1.31336	0.998109	0.066494	0.258557	-0.38967
lpg1000	0.0152998	0.99126	0.0156321	1.1079	0.998109	-0.312384	0.705587	-0.173197
lpg1001	0.565248	-0.458399	0.893717	-0.148954	0.998109	-0.0826796	0.827594	0.253272
lpg1002	0.275703	0.573981	0.972702	0.0243736	0.998109	0.343163	0.775093	-0.16781
lpg1003	0.928322	-0.119962	0.508284	-0.672053	0.998109	1.19403	0.586831	0.67612
lpg1004	0.055286	-2.37782	0.0365453	-2.18818	0.998109	0.218023	0.788573	0.472088
lpg1005	0.121703	0.689619	0.809689	-0.162332	0.998109	0.106402	0.1487	-0.726381
lpg1006	0.590101	-0.121791	0.186651	-0.361801	0.998109	-0.00691205	0.389799	-0.216866
lpg1007	0.00199094	-0.982404	0.000363093	-1.21151	0.998109	-0.209022	0.330593	-0.413308
lpg1008	0.129763	-0.449866	0.653472	0.164193	0.998109	-0.121361	0.149006	0.521988
lpg1009	0.168864	-0.394522	0.92785	0.03037	0.998109	-0.212102	0.436306	0.236742
lpg1010	0.681284	-0.133152	0.733489	-0.0800969	0.998109	-0.187862	0.557479	-0.110258
lpg1011	0.0321488	-0.925438	0.000164056	-1.05792	0.998109	0.292492	0.534624	0.189976
lpg1012	0.0119324	-1.26272	0.00203918	-1.20987	0.998109	0.388862	0.246267	0.4704
lpg1013	0.657198	0.198325	0.325572	0.519873	0.998109	-0.231029	0.864366	0.0896291
lpg1014	0.0781311	0.813746	0.173319	0.687106	0.998109	-0.101645	0.681981	-0.207695
lpg1015	0.0106164	1.36082	0.000481215	0.965108	0.998109	0.350759	0.958815	-0.0197883
lpg1016	0.0167463	0.511185	0.309883	0.227981	0.998109	0.0231672	0.229227	-0.235518
lpg1017	0.154419	0.578667	0.743907	0.104639	0.998109	0.247574	0.568042	-0.198084
lpg1018	0.620213	0.189658	0.873284	0.0828739	0.998109	-0.216103	0.462674	-0.287514
lpg1019	0.562116	0.252533	0.623346	0.216593	0.998109	-0.133002	0.704089	-0.15549
lpg1020	0.211976	0.358669	0.555202	0.200251	0.998109	0.140777	0.991535	0.00613922
lpg1021	0.156454	-0.592481	0.0594565	-0.968614	0.998109	0.216367	0.808543	-0.130418
lpg1022	0.266559	-0.483097	0.0024701	-1.33544	0.998109	0.648757	0.761721	-0.172143
lpg1023	0.962655	-0.0197357	0.69705	-0.135049	0.998109	0.0657731	0.941655	-0.0278723
lpg1024	0.676946	0.178061	0.337613	-0.303718	0.998109	-0.0367845	0.0534454	-0.501728
lpg1025	0.900883	0.0643157	0.705442	-0.184736	0.998109	-0.28308	0.224028	-0.50695
lpg1026	3.77117e-08	-0.974064	3.86047e-09	-1.22343	0.998109	-0.0336586	0.234306	-0.252364
lpg1027	0.822397	0.0523281	0.0500282	-0.624858	0.998109	0.012781	0.0766837	-0.641898
lpg1028	0.000962163	-1.12333	3.31672e-05	-1.11648	0.998109	-0.200614	0.54918	-0.173533
lpg1029	0.00436398	-0.760483	0.0438118	-0.586868	0.998109	-0.112138	0.826511	0.0867228
lpg1030	5.23377e-32	-2.34231	1.53446e-13	-2.0743	0.998109	0.0111848	0.333453	0.306138
lpg1031	1.65431e-08	-2.43608	9.11591e-15	-1.79922	0.998109	-0.685254	0.96107	-0.0162539
lpg1032	0.0179218	-0.48134	0.00497187	-0.731773	0.998109	-0.0883575	0.189473	-0.311255
lpg1033	0.640753	-0.151877	0.0294542	-0.60047	0.998109	0.169627	0.449337	-0.254933
lpg1034	1.28823e-10	1.30654	0.197425	0.500306	0.998109	-0.00248181	0.0444302	-0.7863
lpg1035	0.776463	0.0998363	0.701577	-0.106822	0.998109	-0.0252147	0.445371	-0.206426
lpg1036	0.00566198	-0.626231	0.0134334	-0.584538	0.998109	-0.0317165	0.909493	0.0331794
lpg1037	0.903969	-0.0605253	0.994094	-0.00515966	0.998109	0.23252	0.572157	0.311313
lpg1038	0.00763213	-0.75282	0.0911445	-0.476538	0.998109	0.0374005	0.191354	0.34083
lpg1039	0.377243	-0.349444	0.000837776	-0.739056	0.998109	0.38453	0.958824	0.0171243
lpg1040	0.21196	-0.35326	0.0198881	-0.870179	0.998109	0.315544	0.713287	-0.174899
lpg1041	0.00167732	-0.785283	0.0740015	-0.931586	0.998109	0.0041443	0.870049	-0.115821
lpg1042	0.800679	-0.0834176	0.629542	-0.149216	0.998109	-0.0621876	0.733223	-0.103191
lpg1043	0.00295949	-0.927594	0.0227566	-0.807322	0.998109	-0.261926	0.810175	-0.119344
lpg1044	0.00222749	-0.591643	0.0142716	-0.609943	0.998109	0.0458761	0.84091	0.0520281
lpg1045	0.00345258	-1.30009	0.565788	-0.217862	0.998109	-0.526281	0.130447	0.583747
lpg1046	0.165781	-0.332414	0.681824	-0.12487	0.998109	-0.0786508	0.406107	0.155611
lpg1047	0.00781809	1.08207	0.166441	0.373048	0.998109	0.379564	0.222948	-0.30836
lpg1048	0.00745333	0.745531	0.00232278	0.881505	0.998109	-0.149602	0.984413	0.00742178
lpg1049	0.898542	-0.0938148	0.334664	-0.55384	0.998109	0.107961	0.580159	-0.327644
lpg1050	0.183547	-0.884401	0.0129391	-1.27383	0.998109	0.730624	0.644358	0.358875
lpg1051	0.821131	-0.0565294	0.352477	0.26673	0.998109	-0.104205	0.384915	0.241658
lpg1052	0.733876	-0.120447	0.959642	-0.0324653	0.998109	0.411138	0.305847	0.514853
lpg1053	0.249428	-0.413897	0.0463464	-0.617165	0.998109	-0.0166195	0.573583	-0.192765
lpg1054	0.634441	0.140492	0.787099	-0.0620451	0.998109	-0.134693	0.135782	-0.310709
lpg1055	0.000114147	-0.706416	1.6695e-05	-0.873525	0.998109	-0.0310981	0.450188	-0.172679
lpg1056	0.430123	-0.196947	0.69019	-0.14833	0.998109	0.0399222	0.780314	0.113834
lpg1057	0.368325	-0.245833	0.537369	-0.192909	0.998109	0.128541	0.552598	0.208945
lpg1058	0.129276	-0.44289	0.062587	-0.482658	0.998109	0.138544	0.598337	0.125865
lpg1059	0.0754059	-0.591139	0.000125197	-1.13772	0.998109	-0.242952	0.025099	-0.765
lpg1060	0.802089	-0.0997288	0.000643902	-0.980813	0.998109	0.357074	0.11359	-0.500137
lpg1061	0.0198979	-0.650551	4.40263e-07	-1.07824	0.998109	-0.16528	0.0179162	-0.566817
lpg1062	0.00276592	-1.05099	0.515306	-0.218601	0.998109	-0.527067	0.34042	0.333731
lpg1063	0.647921	0.15968	0.767743	-0.139411	0.998109	0.0274089	0.655694	-0.246267
lpg1064	0.927528	-0.0332065	0.411155	-0.375418	0.998109	0.0789475	0.666938	-0.239661
lpg1065	0.0131127	0.621737	0.0169222	0.590778	0.998109	0.0603149	0.869651	0.0539211
lpg1066	0.000216871	0.906097	0.115776	0.595087	0.998109	0.0874344	0.666938	-0.199985
lpg1067	0.135276	0.372384	0.944286	-0.0416864	0.998109	-0.208554	0.273609	-0.600066
lpg1068	0.0140203	0.469223	0.912349	0.0477277	0.998109	0.0919335	0.43516	-0.304964
lpg1069	0.706016	0.17083	0.0265499	0.814691	0.998109	0.0999517	0.0799975	0.774011
lpg1070	0.960168	-0.020812	0.654519	0.118765	0.998109	0.01308	0.2995	0.180277
lpg1071	0.794843	0.650221	0.110243	1.7045	0.998109	0.0565851	0.0414239	1.13661
lpg1072	0.820244	0.136214	0.146021	1.56364	0.998109	-1.0239	0.405778	0.419856
lpg1073	0.0946724	0.415729	0.629542	0.137019	0.998109	-0.137146	0.0188826	-0.393842
lpg1074	0.103726	0.449212	0.12167	0.467667	0.998109	-0.107218	0.808543	-0.0708109
lpg1075	0.312568	0.370382	0.63524	-0.237181	0.998109	0.0948666	0.246267	-0.477849
lpg1076	0.209452	0.475642	0.508284	0.289135	0.998109	-0.149767	0.30442	-0.333539
lpg1077	0.729888	0.190552	0.0176821	0.911121	0.998109	-0.0674831	0.151709	0.687989
lpg1078	0.0431512	0.498737	0.441074	0.286648	0.998109	0.148966	0.89603	-0.0468263
lpg1079	0.00147563	-1.35523	0.419075	0.494571	0.998109	-0.753037	0.106947	1.13241
lpg1080	0.785199	-0.117931	0.881394	0.0519652	0.998109	0.295331	0.0839541	0.491002
lpg1081	0.505522	0.278457	0.733061	0.10287	0.998109	0.146791	0.979582	-0.00778145
lpg1082	0.185118	0.708074	0.00492892	0.875658	0.998109	0.280858	0.178776	0.474929
lpg1083	0.83263	-0.103825	0.642512	-0.224756	0.998109	0.0938924	0.995758	-0.00307202
lpg1084	0.0171373	-0.926036	0.0198414	-1.43252	0.998109	0.189552	0.808543	-0.298013
lpg1085	0.249428	-0.341323	0.127095	-0.699142	0.998109	0.164198	0.761721	-0.170355
lpg1086	0.279209	-0.640809	0.08527	2.12556	0.998109	-0.150226	0.00429594	2.65281
lpg1087	0.00414506	0.721956	0.0345176	0.589818	0.998109	-0.073918	0.59581	-0.182951
lpg1088	0.0361872	0.603102	0.0586202	0.499006	0.998109	-0.00713256	0.732362	-0.0782314
lpg1089	0.145461	0.548383	0.974795	-0.0133805	0.998109	0.625892	0.826511	0.0884954
lpg1090	0.00108923	1.06986	0.552605	0.281082	0.998109	0.737395	0.967443	-0.0220147
lpg1091	0.000486198	0.854446	0.319814	0.396354	0.998109	-0.137437	0.121647	-0.570912
lpg1092	0.530349	0.207725	0.0231823	0.483555	0.998109	-0.333587	0.909493	-0.0324088
lpg1093	0.811075	0.0808944	0.482976	0.184666	0.998109	0.148699	0.286702	0.278707
lpg1094	0.00508113	-0.694363	0.00346819	-0.652842	0.998109	0.0743412	0.600252	0.138657
lpg1095	0.150833	-0.500402	0.285757	-0.369451	0.998109	-0.296743	0.709843	-0.139239
lpg1096	0.223511	-0.383823	0.369777	-0.179107	0.998109	-0.255253	0.90844	-0.0258133
lpg1097	0.900032	-0.0289289	0.439798	-0.193958	0.998109	0.000802047	0.412341	-0.135737
lpg1098	0.0305095	-0.970529	0.846441	-0.0878976	0.998109	-0.444397	0.234306	0.459098
lpg1099	0.410571	0.348075	0.655289	0.167924	0.998109	0.168057	0.962017	0.0178246
lpg1100	0.503406	-0.204892	0.26303	0.398504	0.998109	-0.122506	0.191236	0.507161
lpg1101	0.454621	-0.333428	0.734333	-0.134804	0.998109	0.0148049	0.520641	0.239094
lpg1102	0.366169	-0.330779	0.840568	-0.112441	0.998109	0.148552	0.437809	0.391783
lpg1103	0.951212	0.0332267	0.206025	0.589472	0.998109	-0.403223	0.740628	0.172693
lpg1104	0.372291	-0.27507	0.81923	-0.0982585	0.998109	-0.235257	0.926558	-0.0346439
lpg1105	1.86143e-07	-1.16689	0.00879286	-0.709843	0.998109	-0.042634	0.180517	0.43909
lpg1106	4.46825e-12	-1.2966	0.000767666	-1.92055	0.998109	0.129137	0.498842	-0.475299
lpg1107	0.266984	0.490949	0.781097	0.129845	0.998109	0.442627	0.736511	0.114927
lpg1108	0.75878	0.143363	0.800437	0.0848051	0.998109	0.13213	0.776854	0.0972478
lpg1109	0.674719	-0.0972328	0.490499	0.206193	0.998109	-0.175423	0.57976	0.149228
lpg1110	0.315864	0.335421	0.678808	-0.191461	0.998109	0.240264	0.53984	-0.260658
lpg1111	0.00229859	-0.543552	0.0851934	-1.41924	0.998109	0.119107	0.477555	-0.739002
lpg1112	0.000268394	-1.51779	0.000978565	-0.862675	0.998109	-0.098735	0.137174	0.579728
lpg1113	0.816964	0.0953637	0.0742368	-0.718969	0.998109	0.367847	0.418949	-0.431305
lpg1114	0.983042	-0.00730499	0.494478	-0.220911	0.998109	0.148232	0.905439	-0.0367504
lpg1115	0.0365827	-0.828789	0.0158796	-1.13703	0.998109	0.0724344	0.730089	-0.213345
lpg1116	0.835157	-0.0885135	0.670791	-0.375539	0.998109	-0.032489	0.772829	-0.298159
lpg1117	1.73771e-14	-2.09138	0.00501672	-1.13803	0.998109	0.105969	0.0143184	1.08752
lpg1118	0.0326367	-0.696396	0.0140656	-0.4474	0.998109	-0.303067	0.921052	-0.0286068
lpg1119	0.409369	0.295847	0.135481	0.45843	0.998109	0.0646749	0.354042	0.249563
lpg1120	0.0158148	-0.613407	0.546442	0.22345	0.998109	-0.371146	0.180517	0.494886
lpg1121	0.124661	-0.646029	0.0995781	-0.856317	0.998109	0.302824	0.858641	0.115751
lpg1122	0.000751835	0.656183	0.0902508	0.377571	0.998109	0.0911479	0.409265	-0.164178
lpg1123	0.165127	-0.466175	0.524957	-0.177295	0.998109	-0.165738	0.520641	0.143214
lpg1124	0.645028	-0.217073	2.7113e-05	-1.75175	0.998109	0.566417	0.106947	-0.949076
lpg1125	0.555354	-0.170395	0.968797	0.012721	0.998109	-0.00259918	0.443457	0.202496
lpg1126	9.36495e-06	-0.878155	0.000276629	-1.47685	0.998109	0.0588482	0.270958	-0.51615
lpg1127	0.481351	0.167848	0.994094	-0.00238569	0.998109	-0.0506905	0.428705	-0.19484
lpg1128	0.0884143	-0.375202	0.550791	0.172918	0.998109	-0.116927	0.0815601	0.456912
lpg1129	0.037549	0.750148	0.0719229	0.582129	0.998109	-0.246374	0.306378	-0.390065
lpg1130	0.65462	-0.136736	0.909846	0.0322456	0.998109	0.107703	0.23507	0.300793
lpg1131	7.94102e-07	-1.15616	0.00168373	-1.01008	0.998109	0.0224522	0.54918	0.18905
lpg1132	3.49356e-05	-1.00033	0.404251	-0.362556	0.998109	-0.131293	0.260355	0.531423
lpg1133	0.522095	0.371871	0.758923	0.122482	0.998109	0.472853	0.480168	0.242944
lpg1134	2.64656e-05	-0.965117	0.000333708	-1.17759	0.998109	0.0233594	0.656825	-0.153911
lpg1135	3.81078e-11	-1.67212	0.000292841	-1.22837	0.998109	0.0215231	0.0605028	0.490167
lpg1136	0.10431	-0.597359	0.1872	0.362282	0.998109	-0.452822	0.0690496	0.53263
lpg1137	1.85044e-08	1.58111	0.680551	0.364993	0.998109	0.394901	0.414081	-0.80228
lpg1138	0.0343778	0.565157	0.000418659	1.04374	0.998109	-0.459056	0.85674	0.0422826
lpg1139	0.726095	-0.139417	0.424336	-0.202205	0.998109	-0.168261	0.367337	-0.205435
lpg1140	0.14152	0.302758	0.0160338	0.523349	0.998109	-0.236056	0.967443	0.00901344
lpg1141	0.000419638	0.820786	0.00237916	0.762051	0.998109	-0.164406	0.399516	-0.194325
lpg1142	0.256149	0.54684	0.0068368	1.20517	0.998109	0.297104	0.05946	0.980256
lpg1143	0.185047	0.306344	0.449147	0.244468	0.998109	0.031293	0.997787	-0.000931054
lpg1144	0.177623	0.369941	0.152258	0.437205	0.998109	0.10493	0.489446	0.204174
lpg1145	0.000287951	-0.920986	0.00966745	-0.787467	0.998109	0.0941525	0.224476	0.254144
lpg1146	0.273847	-0.287598	0.402019	-0.250973	0.998109	0.0888627	0.626854	0.151502
lpg1147	0.21937	-0.478824	0.0803461	-0.488408	0.998109	-0.0905676	0.822792	-0.0745253
lpg1148	0.00030044	-0.96435	0.00098283	-1.41539	0.998109	0.240361	0.73867	-0.190498
lpg1149	0.593369	0.277644	0.361715	0.274883	0.998109	0.162452	0.512209	0.185392
lpg1150	0.521288	-0.239215	0.684875	0.116663	0.998109	0.229288	0.025099	0.611009
lpg1151	0.113484	0.32875	0.0259471	0.53765	0.998109	0.0051151	0.347579	0.240692
lpg1152	0.189644	-0.362515	0.657701	0.152277	0.998109	-0.057317	0.0594162	0.4746
lpg1153	0.0437292	0.490363	0.00562303	0.672727	0.998109	-0.0271911	0.47311	0.181292
lpg1154	0.0589313	-0.518285	0.200704	-0.95603	0.998109	0.246079	0.865547	-0.170193
lpg1155	3.84365e-17	-1.29032	0.000326754	-1.25144	0.998109	0.0121514	0.818919	0.078807
lpg1156	0.289329	0.411603	0.577937	-0.235189	0.998109	0.0885229	0.270958	-0.533777
lpg1157	0.876088	0.0560186	0.0197953	0.646703	0.998109	-0.249365	0.235247	0.367532
lpg1158	0.203142	0.681759	0.0925444	0.7568	0.998109	0.249501	0.494151	0.350137
lpg1159	0.960168	-0.0235966	0.482573	0.170572	0.998109	-0.177772	0.898893	0.0408762
lpg1160	8.25305e-30	-2.47701	8.377e-10	-1.88062	0.998109	-0.0285779	0.068979	0.591496
lpg1161	0.178592	-0.380547	0.579673	-0.164477	0.998109	-0.0389408	0.270958	0.201347
lpg1162	2.1461e-07	1.03295	0.000238755	0.684993	0.998109	0.0630293	0.167507	-0.259869
lpg1163	0.517643	0.299075	0.195143	0.359998	0.998109	-0.156458	0.795863	-0.063875
lpg1164	0.698441	0.129345	0.309883	0.285811	0.998109	0.0164345	0.480168	0.193277
lpg1165	0.0488704	0.531385	0.758204	0.0790877	0.998109	0.0428808	0.0798758	-0.38626
lpg1166	0.780913	-0.120134	0.597323	-0.338129	0.998109	0.0483485	0.826511	-0.147125
lpg1167	0.750113	-0.109276	0.833819	0.0507673	0.998109	0.0699059	0.188471	0.255342
lpg1168	0.24945	0.275341	0.587576	0.140476	0.998109	0.110377	0.996697	0.00107204
lpg1169	0.82826	-0.104995	0.76769	0.104793	0.998109	-0.226657	0.971103	0.0101532
lpg1170	0.000277266	-0.859427	0.0612173	-0.487787	0.998109	-0.120002	0.0798758	0.278338
lpg1171	0.790585	0.116444	0.758861	0.123328	0.998109	-0.431847	0.256615	-0.400407
lpg1172	0.000201413	-1.43649	0.117739	-0.589378	0.998109	-0.359124	0.0933978	0.515295
lpg1173	0.345268	-0.200933	0.510339	0.157281	0.998109	-0.0572068	0.0968043	0.32459
lpg1174	0.000350736	-0.743095	0.107837	-0.44844	0.998109	-0.135233	0.570066	0.185745
lpg1175	0.645236	-0.144687	0.0114497	-0.596786	0.998109	0.0312941	0.106477	-0.397364
lpg1176	0.172693	0.362557	0.525528	-0.212579	0.998109	0.200676	0.31142	-0.348542
lpg1177	0.0495779	0.640521	0.428233	0.304888	0.998109	-0.244884	0.181439	-0.555691
lpg1178	0.108279	0.389173	0.525807	-0.239336	0.998109	0.0708739	0.136577	-0.532225
lpg1179	0.937664	-0.0344057	0.110243	-0.6144	0.998109	0.0344673	0.235424	-0.520978
lpg1180	0.476449	-0.243417	0.230396	-0.479212	0.998109	0.130002	0.84966	-0.0763398
lpg1181	0.126602	-0.317961	0.0620003	-0.779632	0.998109	0.0993056	0.472814	-0.339666
lpg1182	7.00475e-07	-1.02805	0.000102558	-1.26422	0.998109	-0.0300013	0.574946	-0.242345
lpg1183	5.75379e-07	-1.12922	0.000372317	-1.38078	0.998109	0.105933	0.77888	-0.119752
lpg1184	2.81574e-05	-1.14524	3.80151e-06	-1.47343	0.998109	0.0739578	0.52702	-0.227497
lpg1186	0.233161	0.448422	0.912907	0.0424223	0.998109	-0.166116	0.101298	-0.547118
lpg1187	0.00640164	-0.708212	8.63639e-06	-1.07937	0.998109	0.0371846	0.221159	-0.301892
lpg1188	0.00158422	0.578353	0.391805	0.248341	0.998109	0.0254029	0.324011	-0.27821
lpg1189	0.537172	0.250665	0.862496	-0.098584	0.998109	-0.285067	0.261566	-0.613676
lpg1190	0.00266189	0.710047	0.896371	0.071339	0.998109	0.0256566	0.238461	-0.589392
lpg1191	0.0131127	1.01739	0.593091	0.290525	0.998109	0.0401812	0.289048	-0.668669
lpg1192	0.145461	-0.362827	0.0299044	-0.764842	0.998109	-0.0723253	0.276008	-0.451016
lpg1193	0.0439109	0.447148	0.515078	-0.166266	0.998109	0.215774	0.0890701	-0.37136
lpg1194	0.456806	0.195159	0.713396	0.115347	0.998109	-0.0465276	0.716113	-0.106057
lpg1195	0.05904	0.636537	0.740112	0.184005	0.998109	0.105275	0.53128	-0.323272
lpg1196	0.000716521	1.31394	0.490499	0.337765	0.998109	0.613118	0.380301	-0.35377
lpg1197	0.000185018	0.978231	0.505968	0.392098	0.998109	-0.234216	0.157387	-0.798712
lpg1198	0.0141312	0.860112	0.662581	0.215459	0.998109	0.028757	0.244509	-0.593035
lpg1199	0.00334124	0.919717	3.02142e-07	1.13286	0.998109	-0.187601	0.826195	0.0562431
lpg1200	0.0013078	1.6147	0.000337545	3.05255	0.998109	0.279968	0.015761	1.75216
lpg1202	0.35954	-0.201537	0.350724	-0.452779	0.998109	0.0942414	0.839078	-0.126194
lpg1203	0.0365827	-0.513593	0.00199575	-0.66964	0.998109	0.166357	0.912982	0.0356011
lpg1204	0.312235	0.398626	0.791357	-0.0844859	0.998109	0.133882	0.246267	-0.322615
lpg1205	0.00700559	-1.10522	0.792516	-0.134107	0.998109	-0.486311	0.352842	0.508719
lpg1206	4.99566e-05	-1.50118	0.000587234	-1.23808	0.998109	0.135393	0.209722	0.426433
lpg1207	0.00749651	-0.956452	0.00299852	-0.871446	0.998109	0.0950069	0.378242	0.206246
lpg1208	0.915006	-0.0673808	0.434685	0.271416	0.998109	0.152735	0.133021	0.511251
lpg1209	0.879638	0.0562193	0.334448	-0.294518	0.998109	0.226102	0.705587	-0.0958877
lpg1210	0.891918	-0.0437263	0.800437	-0.0841848	0.998109	-0.0127373	0.924175	-0.0274889
lpg1211	0.546271	0.209052	0.21801	0.354825	0.998109	0.0121436	0.520641	0.181104
lpg1212	0.476513	0.477361	0.765437	0.125046	0.998109	0.570345	0.520641	0.247688
lpg1213	0.597928	-0.208286	0.948553	0.0336872	0.998109	0.0509204	0.435014	0.307141
lpg1214	0.689495	0.0936617	0.609206	-0.122388	0.998109	0.153202	0.872442	-0.0398381
lpg1215	0.241182	0.3396	0.0237023	0.819153	0.998109	0.128326	0.142253	0.640556
lpg1216	4.77886e-07	-1.56749	1.1185e-06	-1.1579	0.998109	-0.291191	0.514708	0.142889
lpg1217	2.06428e-06	-2.04321	1.64873e-10	-1.39671	0.998109	-0.674405	0.994911	-0.00241689
lpg1218	9.82578e-12	-1.98271	6.01297e-12	-2.18811	0.998109	0.0851006	0.82989	-0.0947594
lpg1219	2.54181e-32	-2.40651	6.61704e-21	-2.15866	0.998109	-0.0393769	0.280744	0.233389
lpg1220	5.20072e-14	-2.17227	2.73051e-14	-2.2148	0.998109	-0.129998	0.56546	-0.136768
lpg1221	1.95492e-18	-2.50446	1.02565e-08	-2.15105	0.998109	0.0369463	0.170707	0.419176
lpg1222	1.90424e-19	-2.62298	3.66683e-23	-2.79919	0.998109	-0.0184567	0.617223	-0.162273
lpg1223	7.65301e-14	-2.90324	6.19124e-26	-2.73622	0.998109	-0.139461	0.912469	0.0476751
lpg1224	1.39013e-15	-2.69431	3.08338e-09	-2.31685	0.998109	-0.109788	0.600252	0.299071
lpg1225	0.214882	-0.497577	0.0794093	-0.484172	0.998109	-0.263574	0.424175	-0.222669
lpg1226	3.55987e-10	-2.38682	3.1784e-07	-2.14651	0.998109	0.0841199	0.170707	0.361627
lpg1227	0.712561	-0.0980252	0.485511	0.191629	0.998109	0.00436361	0.236013	0.317685
lpg1228	0.267235	0.280104	0.463362	-0.314024	0.998109	0.244411	0.485508	-0.325964
lpg1229	0.327775	-0.270418	0.198812	-0.340357	0.998109	-0.0142732	0.857609	-0.0608944
lpg1230	0.106636	0.466912	0.655289	0.150698	0.998109	0.121395	0.617879	-0.170251
lpg1231	0.360168	0.254226	0.0013582	1.06256	0.998109	-0.279265	0.143013	0.553928
lpg1232	0.652755	-0.115537	0.135967	0.527285	0.998109	-0.087016	0.149031	0.583876
lpg1233	0.204394	0.440838	0.895676	-0.0964349	0.998109	-0.0192092	0.466522	-0.535128
lpg1234	0.852405	-0.0419048	0.640265	0.116178	0.998109	-0.0939605	0.704089	0.0896653
lpg1235	0.0491733	-0.633108	0.994488	-0.00310193	0.998109	-0.0045769	0.158803	0.650019
lpg1236	2.89986e-06	-1.2425	0.0425772	-0.770052	0.998109	-0.251131	0.466522	0.247795
lpg1237	0.0118624	-0.991861	0.000304501	-0.94034	0.998109	0.222733	0.293438	0.302138
lpg1238	0.161717	0.499198	0.0943752	0.550472	0.998109	0.01859	0.779376	0.0861056
lpg1239	0.0495779	-0.471642	0.000112203	-0.837518	0.998109	0.244583	0.699652	-0.102069
lpg1240	0.0644845	-1.14024	0.0148897	-0.670312	0.998109	-0.674493	0.635441	-0.177124
lpg1241	0.000441308	0.924457	0.000139715	1.02362	0.998109	0.0413954	0.592156	0.165495
lpg1242	0.276075	0.27513	0.758861	0.0916651	0.998109	0.176823	0.961367	0.0135823
lpg1243	0.82826	-0.130618	0.642512	-0.189914	0.998109	0.331629	0.46843	0.297489
lpg1244	0.0963486	-0.711314	0.115776	0.869491	0.998109	-0.272994	0.0439491	1.34446
lpg1245	0.25077	0.461075	0.053644	0.731925	0.998109	-0.275308	0.967748	0.0217318
lpg1246	0.156857	0.763569	0.347255	0.618326	0.998109	-0.0770376	0.758555	-0.18783
lpg1247	0.00854314	1.25114	0.436525	0.4673	0.998109	0.0448815	0.133021	-0.716367
lpg1248	0.262277	-0.812836	0.539072	-0.748408	0.998109	-0.854308	0.520641	-0.743681
lpg1249	0.773559	0.236146	0.454547	0.693511	0.998109	-0.645162	0.768341	-0.19266
lpg1250	0.208926	1.37019	0.953631	0.0924581	0.998109	1.13164	0.941655	-0.102974
lpg1251	0.78403	-0.327277	0.953631	0.107511	0.998109	0.0334777	0.763386	0.495142
lpg1252	0.885597	-0.43462	0.695841	-0.795162	0.998109	1.69724	0.720586	1.26928
lpg1253	0.786233	0.160001	0.244729	-0.786119	0.998109	0.430502	0.507543	-0.492795
lpg1254	0.403836	0.330318	0.959616	0.03546	0.998109	0.123167	0.761721	-0.161074
lpg1255	0.366792	-1.29279	0.630872	1.02864	0.998109	-0.929855	0.44059	1.40573
lpg1256	0.107266	-2.44956	0.214477	-3.11828	0.998109	-0.0395508	0.92384	-0.692433
lpg1257	0.674336	-0.337512	0.988464	-0.0198387	0.998109	-0.200463	0.926435	0.11735
lpg1258	0.175181	-0.911933	0.258284	-0.854842	0.998109	-0.142199	0.95561	-0.0630853
lpg1259	0.174594	0.479598	0.0141058	0.985609	0.998109	-0.478599	0.946539	0.0337852
lpg1260	0.0636939	0.87907	0.0139527	0.512378	0.998109	0.420177	0.740628	0.0812121
lpg1261	0.811075	-0.0885308	0.40433	0.330671	0.998109	0.09508	0.145181	0.530378
lpg1262	0.0572613	0.943986	0.207705	0.560073	0.998109	0.343306	0.994241	-0.00551312
lpg1263	0.903731	0.0548102	0.957257	0.0196304	0.998109	0.188112	0.557103	0.171785
lpg1264	0.597928	0.181929	0.142669	0.360535	0.998109	-0.0779537	0.704089	0.129374
lpg1265	0.00146177	0.863155	0.0867373	0.415447	0.998109	0.077894	0.266515	-0.346709
lpg1266	0.0247258	0.524104	0.0524898	0.399891	0.998109	-0.00555636	0.6941	-0.103556
lpg1267	0.339021	0.36029	0.0214066	0.680435	0.998109	-0.0542211	0.311263	0.295575
lpg1268	0.650711	0.142903	0.525284	0.223065	0.998109	-0.248367	0.673618	-0.136726
lpg1269	0.938953	-0.020855	0.424372	0.175132	0.998109	-0.158217	0.764783	0.0631502
lpg1270	0.0884143	0.708457	0.0938422	0.565068	0.998109	0.296983	0.647341	0.171439
lpg1271	6.60812e-05	1.11303	0.00490675	1.07337	0.998109	-0.386712	0.318858	-0.397589
lpg1273	0.0150533	0.701303	0.0409737	0.584865	0.998109	-0.244285	0.343033	-0.338106
lpg1274	0.425967	0.183775	0.294863	0.268294	0.998109	-0.0255384	0.740628	0.0860851
lpg1275	0.378547	0.459787	0.63524	0.260173	0.998109	-0.0308762	0.707041	-0.207873
lpg1276	1.28705e-06	0.943154	0.666336	0.228223	0.998109	0.0542142	0.246267	-0.638952
lpg1277	0.359419	-0.253232	0.278214	-0.362677	0.998109	-0.0403263	0.740469	-0.125056
lpg1278	0.0166783	-0.473272	0.65358	-0.105588	0.998109	-0.225668	0.427526	0.166427
lpg1279	0.0465275	-0.799369	1.65252e-05	-0.890355	0.998109	0.149811	0.656389	0.0870487
lpg1280	0.974141	-0.00948006	0.410864	-0.181952	0.998109	0.0418602	0.603883	-0.106418
lpg1281	0.579505	0.151644	0.873902	0.0520252	0.998109	0.169639	0.755504	0.0949539
lpg1282	0.0538567	0.476432	0.314723	0.244631	0.998109	-0.101378	0.107125	-0.305992
lpg1283	0.0347856	-1.26353	0.291565	-0.377163	0.998109	-1.07395	0.486529	-0.163216
lpg1284	0.83611	0.0812081	0.180227	-0.448178	0.998109	0.264993	0.49896	-0.243246
lpg1285	0.129577	0.441245	0.86849	0.0423121	0.998109	-0.00340241	0.101285	-0.377594
lpg1286	0.0233047	-0.921918	0.080745	-0.368756	0.998109	-0.493443	0.736781	0.0858948
lpg1287	0.118978	-0.363954	0.335988	-0.288045	0.998109	0.0309631	0.720968	0.13403
lpg1288	1.72822e-07	-0.99678	0.00196583	-0.884793	0.998109	-0.0822968	0.896401	0.0583096
lpg1289	1.24746e-05	-1.36447	2.03568e-05	-1.40348	0.998109	0.306361	0.392563	0.289595
lpg1290	9.55644e-05	-1.57001	0.119842	-0.78578	0.998109	0.250753	0.0324517	1.06535
lpg1291	2.41325e-13	-1.28369	0.595217	0.31437	0.998109	0.0217345	0.00573511	1.65366
lpg1292	8.92054e-15	-1.90979	0.944286	-0.0584037	0.998109	0.0478125	0.00577014	1.93387
lpg1293	0.0531317	-0.978817	0.205826	0.874848	0.998109	0.117502	0.00854715	2.00551
lpg1294	4.14486e-14	1.49175	0.0392438	0.806229	0.998109	0.095861	0.264462	-0.566865
lpg1295	0.44767	0.226497	0.130634	0.433528	0.998109	-0.205681	0.955161	0.0243543
lpg1296	0.160715	0.263383	0.318955	0.207269	0.998109	0.0290281	0.995758	-0.00149712
lpg1297	0.000292209	-0.746598	0.808422	-0.0897874	0.998109	-0.200623	0.0695287	0.48359
lpg1298	0.00934481	-1.00739	0.432587	-0.335381	0.998109	0.0564358	0.0952782	0.759019
lpg1299	0.646456	0.151526	0.053644	0.760265	0.998109	0.0164288	0.135862	0.655774
lpg1300	0.126308	0.351031	5.42376e-06	0.985722	0.998109	-0.281193	0.0601909	0.372099
lpg1301	0.392901	-0.291785	0.75161	-0.0733952	0.998109	-0.227392	0.955319	0.0150474
lpg1302	0.0865892	0.756571	0.0395201	0.615733	0.998109	-0.417195	0.0421786	-0.534105
lpg1303	1.05858e-08	1.48797	0.0457596	0.613977	0.998109	-0.0529733	0.000856121	-0.902674
lpg1304	0.000350495	0.887765	0.567946	0.174403	0.998109	0.0449456	0.0139362	-0.642958
lpg1305	0.00325489	0.624556	0.835533	0.083464	0.998109	0.0705558	0.209722	-0.446903
lpg1306	0.424151	0.190449	0.372031	-0.307001	0.998109	0.207189	0.499363	-0.263655
lpg1307	0.0833396	-0.448638	0.292664	0.490411	0.998109	-0.0689297	0.0866747	0.904368
lpg1308	0.210581	0.322816	0.033818	0.45858	0.998109	0.0514974	0.307677	0.213325
lpg1309	0.0287486	-0.797953	0.54237	-0.215672	0.998109	0.171509	0.015755	0.778829
lpg1310	0.00699287	-1.88384	0.771117	-0.696614	0.998109	0.133062	0.585411	1.35489
lpg1311	0.456159	2.03381	0.994488	0.0291865	0.998109	2.10382	0.967443	0.119069
lpg1312	0.883222	-0.0480536	0.979693	-0.00794169	0.998109	0.12283	0.463936	0.190022
lpg1313	0.0431113	0.99894	0.0649192	0.933433	0.998109	0.159864	0.823796	0.105511
lpg1314	0.174835	-0.634604	0.752881	-0.138406	0.998109	-0.832112	0.346365	-0.325554
lpg1315	0.0495532	0.545754	0.0898013	0.457306	0.998109	-0.116955	0.568042	-0.181033
lpg1316	0.00338503	0.750508	0.313398	0.307105	0.998109	-0.0441734	0.0805851	-0.461806
lpg1317	0.126541	0.641222	0.140763	0.336068	0.998109	0.119272	0.714098	-0.161728
lpg1318	0.644293	0.16103	0.853494	0.0658394	0.998109	-0.169928	0.478601	-0.239676
lpg1319	0.298049	0.274909	0.132021	0.401071	0.998109	-0.044081	0.738827	0.105795
lpg1320	0.499215	-0.279791	0.130634	0.48858	0.998109	-0.3506	0.258455	0.449789
lpg1321	0.889701	0.0426196	0.904832	0.0331039	0.998109	0.0453201	0.806184	0.0592628
lpg1322	0.178599	0.275638	0.00859489	0.531725	0.998109	-0.0471968	0.303902	0.235096
lpg1323	0.750392	0.118415	0.862496	0.0775547	0.998109	0.230782	0.564468	0.216343
lpg1324	0.94902	-0.0282395	0.187625	0.476457	0.998109	-0.178299	0.398862	0.355355
lpg1325	0.924135	0.0477435	0.0950645	0.46156	0.998109	-0.528435	0.771818	-0.0914797
lpg1326	0.229326	0.458166	0.0204746	0.769275	0.998109	0.0499317	0.332936	0.387902
lpg1327	0.998362	-0.00122283	0.20272	0.579595	0.998109	0.127406	0.136324	0.730602
lpg1328	0.490356	0.311296	0.00213914	0.895773	0.998109	-0.543493	0.867764	0.0666753
lpg1329	0.124791	0.527062	0.385309	0.260226	0.998109	0.0386165	0.503261	-0.201873
lpg1331	0.298967	-0.300013	0.734333	0.144049	0.998109	-0.219866	0.480361	0.2529
lpg1332	0.028683	-0.625946	0.851453	0.0939167	0.998109	-0.0233047	0.101738	0.726897
lpg1333	0.725935	-0.128424	0.733125	-0.100866	0.998109	-0.157594	0.704089	-0.104489
lpg1334	0.288646	-0.352052	0.169472	-0.815121	0.998109	-0.0556386	0.484467	-0.498948
lpg1335	0.129675	0.541	0.515078	0.344623	0.998109	0.272996	0.864584	0.100534
lpg1336	0.00104917	-1.73804	0.033549	-0.873041	0.998109	-0.120309	0.0327922	0.771157
lpg1337	0.000161395	-1.30365	0.000746063	-1.27496	0.998109	0.224281	0.406107	0.283612
lpg1338	0.147755	-0.485602	0.120297	-0.741591	0.998109	0.189435	0.924203	-0.0380992
lpg1339	0.00183954	-2.02602	0.0251821	-2.06423	0.998109	0.375826	0.536131	0.367197
lpg1340	1.72828e-10	-3.13549	0.000610579	-2.64338	0.998109	0.116732	0.422498	0.637908
lpg1341	0.470806	0.16865	0.966819	0.0134053	0.998109	-0.0721685	0.409399	-0.201804
lpg1342	0.92217	-0.0202953	0.853494	-0.0485663	0.998109	-0.0391933	0.822878	-0.0425133
lpg1343	4.57324e-09	-0.941474	0.0307255	-0.691041	0.998109	0.0274721	0.252009	0.305108
lpg1344	2.49987e-10	-0.990311	0.00478598	-0.72551	0.998109	0.0442034	0.210886	0.333534
lpg1345	0.185602	-0.371078	0.222065	-0.27425	0.998109	-0.135726	0.967443	-0.0134967
lpg1346	0.537149	0.179905	0.167912	0.36642	0.998109	-0.0906924	0.654843	0.115913
lpg1347	0.432572	0.322522	0.205007	0.442291	0.998109	0.133243	0.44059	0.269373
lpg1348	0.0200313	0.556139	0.333097	-0.421373	0.998109	0.21659	0.105062	-0.738038
lpg1349	0.000122377	0.977208	0.0402109	0.553111	0.998109	-0.243087	0.0015707	-0.64413
lpg1350	1.8405e-07	1.16794	0.968265	0.018923	0.998109	0.180068	0.0143983	-0.943542
lpg1351	0.0164246	0.48024	0.223442	-0.517375	0.998109	0.0899588	0.068979	-0.883153
lpg1352	0.33259	-0.262235	0.181954	-0.42276	0.998109	-0.155491	0.430859	-0.290104
lpg1353	0.000848589	-0.934517	3.53199e-06	-1.65244	0.998109	0.175253	0.227148	-0.516084
lpg1354	0.000394223	-1.3618	0.394235	-0.455579	0.998109	0.236838	0.0147626	1.17564
lpg1355	0.00306278	-1.40998	0.00720821	-1.33077	0.998109	0.263441	0.365383	0.369569
lpg1356	0.067206	-0.864314	0.415952	-0.339359	0.998109	-0.518889	0.94747	0.0309526
lpg1357	0.97035	-0.0131319	0.147981	0.369576	0.998109	-0.125973	0.274214	0.283111
lpg1358	0.716869	0.180075	0.38559	0.298162	0.998109	-0.518149	0.254127	-0.375523
lpg1359	0.00118248	0.70358	0.000160562	1.04693	0.998109	-0.212093	0.652887	0.158525
lpg1360	0.30908	0.470423	0.014208	0.725768	0.998109	0.0849407	0.268872	0.361941
lpg1361	0.00935632	-0.516799	0.799091	-0.117997	0.998109	0.119391	0.210886	0.546621
lpg1362	0.0094382	-0.642343	0.589294	-0.243794	0.998109	0.109859	0.179204	0.538782
lpg1363	1.57381e-05	0.71119	0.477679	0.203465	0.998109	0.267974	0.439615	-0.213831
lpg1364	5.18793e-06	-0.892759	0.00106686	-1.18978	0.998109	0.0658664	0.617223	-0.205727
lpg1365	0.0033406	-0.592532	0.000217547	-0.840252	0.998109	-0.107864	0.225912	-0.329934
lpg1366	0.527158	-0.149771	0.760869	0.0856678	0.998109	-0.0686023	0.367337	0.188925
lpg1367	0.163349	0.278962	0.103715	0.354566	0.998109	0.0710505	0.319657	0.171283
lpg1368	3.88221e-13	-1.37192	0.00341759	-1.09	0.998109	0.0708088	0.307677	0.378028
lpg1369	0.0198023	-1.13647	0.191683	-0.668418	0.998109	-0.0894959	0.487448	0.405855
lpg1370	0.241924	0.452095	0.972467	-0.0162925	0.998109	-0.0155166	0.205462	-0.457792
lpg1371	0.0899368	-0.6345	0.026448	-1.10552	0.998109	0.210785	0.729066	-0.235224
lpg1372	0.0850657	-0.417678	0.392614	-0.383045	0.998109	0.00206219	0.894753	0.063344
lpg1373	0.760651	0.0865436	0.62937	0.13267	0.998109	-0.0441729	0.92384	0.0276024
lpg1374	0.0601065	0.486412	0.00137032	0.703491	0.998109	-0.170705	0.775829	0.0737844
lpg1375	0.0404015	0.72971	0.00177338	0.814595	0.998109	-0.304852	0.526649	-0.193547
lpg1376	0.248624	0.352179	0.0185664	0.758713	0.998109	0.149243	0.0695287	0.574892
lpg1377	0.433657	-0.23213	0.33505	-0.285196	0.998109	0.251053	0.43734	0.220401
lpg1378	0.868037	0.0513286	0.10797	0.730414	0.998109	0.142109	0.0807354	0.854205
lpg1379	0.2942	0.273434	0.841286	-0.0632247	0.998109	-0.104038	0.136324	-0.415567
lpg1380	0.198366	0.328174	0.451445	-0.318311	0.998109	0.10839	0.243396	-0.514966
lpg1381	0.00315053	-0.603513	0.0247331	-0.500996	0.998109	-0.00179424	0.598337	0.124182
lpg1382	2.46968e-07	-1.27282	1.22409e-05	-1.22201	0.998109	-0.0271272	0.810175	0.0611688
lpg1383	0.0865252	-0.764286	0.00500983	-0.765437	0.998109	-0.519716	0.0807354	-0.496267
lpg1384	0.923733	0.0295791	0.524957	-0.1789	0.998109	0.0769769	0.690863	-0.10357
lpg1385	3.24849e-21	-2.18803	5.9065e-07	-2.30495	0.998109	0.170288	0.893837	0.0772278
lpg1386	0.0122188	-1.10819	0.180074	-0.553066	0.998109	0.0368432	0.101298	0.620841
lpg1387	0.075193	-0.754725	0.76299	0.200024	0.998109	0.244452	0.032912	1.2315
lpg1388	2.47534e-26	-1.99222	0.741577	0.301289	0.998109	-0.253891	0.0161175	2.077
lpg1389	0.216195	-0.331662	0.989322	0.00575291	0.998109	0.0848263	0.143939	0.44893
lpg1390	1.58882e-06	-0.768985	0.0432213	-0.568929	0.998109	-0.0319255	0.506604	0.193212
lpg1391	1.01748e-09	-1.235	2.56949e-06	-1.10981	0.998109	-0.125009	0.941655	0.0247587
lpg1392	0.262277	-0.401046	0.0198156	-0.709913	0.998109	0.00163398	0.440017	-0.28082
lpg1393	0.3591	0.22188	0.101025	-0.514477	0.998109	0.286713	0.248801	-0.425384
lpg1394	0.898542	0.0493864	0.864951	-0.0612505	0.998109	-0.0763761	0.564861	-0.161495
lpg1395	0.0734565	-0.446119	0.0413081	-0.468969	0.998109	0.0984209	0.709101	0.0998761
lpg1396	0.57928	-0.356037	0.00520481	-0.795411	0.998109	0.433287	0.967443	0.0177069
lpg1397	0.0414295	-0.509098	0.603344	-0.19463	0.998109	-0.07213	0.437809	0.271578
lpg1398	0.773559	0.0922426	0.00375971	0.674174	0.998109	-0.342517	0.112424	0.265298
lpg1399	0.196548	0.313347	0.0552288	0.496356	0.998109	-0.155973	0.808543	0.0495617
lpg1400	0.288314	0.244583	0.0847504	0.368519	0.998109	-0.221872	0.73867	-0.0715937
lpg1401	0.360168	-0.44921	0.597323	-0.178465	0.998109	0.0444221	0.240107	0.34159
lpg1402	0.440922	-0.288377	0.957877	0.0160685	0.998109	-0.378935	0.85835	-0.0502362
lpg1403	0.991576	-0.00291527	0.617287	0.124635	0.998109	-0.145689	0.973149	0.00940701
lpg1404	0.000442607	0.67111	0.132032	0.412643	0.998109	0.0422374	0.558503	-0.191428
lpg1405	0.000140787	0.924728	0.0270241	0.53578	0.998109	0.147532	0.41473	-0.218034
lpg1406	0.218878	0.466166	0.00578589	0.599105	0.998109	-0.351585	0.443356	-0.192228
lpg1407	0.560685	0.134454	0.114962	0.331553	0.998109	-0.123661	0.638002	0.101477
lpg1408	6.75592e-05	0.712085	0.113203	0.444074	0.998109	-0.001704	0.423812	-0.243523
lpg1409	0.718	0.0827797	0.312425	0.241969	0.998109	0.00279878	0.389257	0.187378
lpg1410	0.27569	-0.309415	0.430216	0.274352	0.998109	-0.365091	0.492139	0.247116
lpg1411	0.356442	-0.251478	0.657701	0.186632	0.998109	0.00222221	0.213507	0.466933
lpg1412	0.376342	-0.264191	0.486568	-0.198919	0.998109	0.0691037	0.47459	0.161674
lpg1413	0.00554794	-0.541394	0.0505651	-0.555206	0.998109	0.121343	0.41487	0.136125
lpg1414	0.163153	-0.405919	0.069952	-0.400251	0.998109	-0.169914	0.499463	-0.138612
lpg1415	1.71284e-06	-0.956569	0.0601538	-0.6221	0.998109	0.0460616	0.0473033	0.409142
lpg1416	0.886701	0.0468845	0.871519	-0.0675309	0.998109	-0.180968	0.478996	-0.271396
lpg1417	0.910837	0.0324231	0.625001	-0.229522	0.998109	-0.0654891	0.512209	-0.303662
lpg1418	0.239808	-0.27192	0.0213091	1.16086	0.998109	-0.107427	0.0217401	1.35853
lpg1419	0.492778	-0.154685	0.230406	-0.252925	0.998109	-0.00362543	0.716113	-0.0788631
lpg1420	0.888609	0.0697792	0.738092	0.0893978	0.998109	-0.138533	0.693761	-0.0956121
lpg1421	0.0601065	-0.484023	0.7897	-0.135767	0.998109	0.0745979	0.238223	0.452786
lpg1422	0.391736	-0.265137	0.404459	-0.22048	0.998109	0.0361363	0.776854	0.105081
lpg1423	0.82826	-0.0595286	0.449139	-0.194978	0.998109	0.12263	0.958824	0.0133574
lpg1424	0.00781313	0.565942	0.882603	-0.0615832	0.998109	0.13426	0.211815	-0.467427
lpg1425	0.105567	0.304487	0.47389	0.191813	0.998109	-0.0747317	0.52702	-0.162936
lpg1426	0.868913	-0.0481607	0.842943	0.0581798	0.998109	0.102726	0.270958	0.235581
lpg1427	3.22689e-09	-1.74672	3.08527e-05	-1.17961	0.998109	0.0773344	0.00401095	0.666871
lpg1428	0.0128153	-0.641662	0.173342	0.599023	0.998109	-0.213328	0.0358845	1.05818
lpg1429	0.00923826	0.994848	0.217407	0.459173	0.998109	0.24026	0.510787	-0.272846
lpg1430	0.099515	0.506212	0.26337	0.32219	0.998109	-0.318367	0.0400686	-0.472907
lpg1431	0.319688	-0.294377	0.0901541	-0.551903	0.998109	0.325096	0.80076	0.0936826
lpg1432	0.924135	0.0459337	0.597323	0.137735	0.998109	-0.225622	0.663307	-0.108392
lpg1433	0.392901	0.330443	0.0721511	0.621473	0.998109	-0.321897	0.994911	-0.00435853
lpg1434	0.0426047	0.519371	0.0198414	0.483717	0.998109	-0.084791	0.735795	-0.0943963
lpg1435	0.476544	0.319837	0.216542	0.53609	0.998109	-0.310078	0.90844	-0.057406
lpg1436	0.00267563	0.903196	0.053818	0.494711	0.998109	0.380373	0.996697	-0.000971803
lpg1437	0.000344245	-1.16088	0.40178	-0.280576	0.998109	-0.273642	0.0420352	0.632663
lpg1438	2.18149e-06	-0.841358	0.0273911	-0.540536	0.998109	0.00966199	0.0327922	0.334443
lpg1439	0.362024	-0.249028	0.340867	-0.260381	0.998109	0.00110618	0.958824	0.0150371
lpg1440	0.0792404	-0.552868	0.0273911	-0.765093	0.998109	0.288952	0.774727	0.106612
lpg1441	0.0519256	-0.490245	0.902	-0.0568867	0.998109	0.136355	0.0560251	0.597691
lpg1442	0.178246	0.411457	0.147981	0.363538	0.998109	-0.266912	0.215939	-0.289349
lpg1443	0.174835	0.378488	0.527497	-0.182731	0.998109	0.248165	0.280938	-0.288679
lpg1444	0.92217	0.0302989	0.918542	-0.0231532	0.998109	0.116211	0.600285	0.0875803
lpg1445	0.0501934	-0.602623	0.305006	-0.294702	0.998109	-0.124791	0.510739	0.208654
lpg1446	0.833297	-0.0728466	0.579673	-0.157944	0.998109	-0.0259243	0.776854	-0.0862795
lpg1447	0.854062	-0.0635054	0.508064	0.204042	0.998109	0.0785741	0.191236	0.36828
lpg1448	0.314083	0.380988	0.090391	0.488803	0.998109	0.151029	0.472068	0.2818
lpg1449	0.126541	-0.587645	0.741652	0.104276	0.998109	-0.483974	0.42346	0.233249
lpg1450	0.703217	0.16751	0.0025075	0.82086	0.998109	0.00791079	0.0143184	0.688004
lpg1451	5.87026e-11	-1.29906	0.9066	-0.0749442	0.998109	-0.121373	0.0350009	1.13608
lpg1452	0.00290464	0.904144	0.11897	0.552275	0.998109	-0.133915	0.24422	-0.45989
lpg1453	2.8515e-13	-1.25556	0.0158597	-0.887656	0.998109	-0.149352	0.505857	0.244098
lpg1454	0.78832	0.107525	0.803252	0.064701	0.998109	0.295296	0.0695287	0.280256
lpg1455	0.32663	-0.339266	0.506902	0.164519	0.998109	-0.311997	0.250734	0.220209
lpg1456	0.317067	0.188451	0.438147	0.163528	0.998109	0.0932162	0.57976	0.0947108
lpg1457	0.125748	-0.568802	0.212709	-0.285421	0.998109	-0.380293	0.769914	-0.0708686
lpg1458	0.478017	-0.294165	0.0596821	-0.542034	0.998109	0.142028	0.826511	-0.0800058
lpg1459	0.903969	-0.0326662	0.168781	-0.465893	0.998109	0.0771585	0.376915	-0.331939
lpg1460	0.089004	-0.428756	0.0649341	-0.663907	0.998109	-0.0897331	0.497895	-0.301921
lpg1461	0.0619401	-0.426946	0.0198881	-0.504801	0.998109	0.117324	0.816907	0.064743
lpg1462	0.299195	0.266216	0.958822	0.0213701	0.998109	0.162544	0.897141	-0.0563968
lpg1463	0.0134942	0.432096	0.631172	0.140827	0.998109	0.108064	0.550616	-0.157156
lpg1464	0.414637	0.269969	0.0397651	0.545463	0.998109	-0.111302	0.586198	0.188419
lpg1465	0.407767	0.285558	0.275911	0.28144	0.998109	-0.185843	0.558124	-0.162647
lpg1466	2.03327e-06	0.819113	3.80151e-06	0.856209	0.998109	-0.142194	0.682579	-0.0775592
lpg1467	0.11301	-0.538269	0.0886412	-0.367685	0.998109	0.0907259	0.133901	0.286067
lpg1468	0.000194287	-1.0667	0.000566704	-0.895001	0.998109	0.092611	0.288843	0.289957
lpg1469	0.596037	0.117974	0.0551008	0.415158	0.998109	0.0611401	0.0818588	0.384079
lpg1470	0.772822	-0.110058	0.00224199	0.850389	0.998109	-0.488045	0.118828	0.499107
lpg1471	0.424151	0.355739	0.152568	0.46103	0.998109	0.394974	0.153022	0.527584
lpg1472	0.0732083	0.427763	0.0198414	0.657029	0.998109	-0.0222104	0.24422	0.225364
lpg1473	0.150241	0.366146	0.369777	0.25661	0.998109	0.0914039	0.994241	0.00352112
lpg1474	0.687007	0.156724	0.0102235	0.786302	0.998109	-0.461954	0.598076	0.192146
lpg1475	0.770472	-0.171615	0.169472	0.48409	0.998109	-0.602984	0.858131	0.0800636
lpg1476	0.0123746	-1.19441	0.691214	0.202471	0.998109	-0.66683	0.122915	0.761264
lpg1477	0.408067	0.242968	0.22553	0.351863	0.998109	0.160398	0.352966	0.297762
lpg1478	0.002923	-0.788949	0.00876762	-0.779633	0.998109	0.105447	0.580098	0.140297
lpg1479	0.981712	0.00722261	0.17958	0.33681	0.998109	-0.0885578	0.320472	0.26495
lpg1480	0.539314	0.225685	0.752881	0.111814	0.998109	0.185548	0.786732	0.0919133
lpg1481	0.0649938	0.781262	0.000672537	0.742228	0.998109	0.218297	0.398862	0.204868
lpg1482	0.736611	0.119958	0.523474	-0.210412	0.998109	0.216317	0.782963	-0.0880825
lpg1483	0.387349	0.208997	0.354785	0.221697	0.998109	0.106866	0.441591	0.14488
lpg1484	0.252687	-0.355564	0.827974	-0.0771359	0.998109	0.183788	0.0933108	0.490728
lpg1485	3.30991e-07	-2.26574	0.301854	-0.641477	0.998109	0.142451	0.00385284	1.80057
lpg1486	0.128937	0.507512	0.517918	0.181687	0.998109	0.231505	0.786095	-0.0733847
lpg1487	0.00119617	0.694122	2.53714e-05	0.888948	0.998109	0.0558231	0.144947	0.27678
lpg1488	0.000284605	1.49038	0.782435	0.237767	0.998109	0.420194	0.363568	-0.812852
lpg1489	0.682368	-0.182369	0.0832319	-0.720655	0.998109	0.274911	0.626854	-0.240317
lpg1490	0.0404785	-0.811153	0.468415	0.251845	0.998109	-0.568313	0.0865872	0.522738
lpg1491	0.206807	-0.715979	0.901351	-0.077273	0.998109	0.36668	0.032912	1.03654
lpg1492	0.000206199	-0.740001	0.124899	0.698201	0.998109	-0.0708066	0.00697227	1.39975
lpg1493	0.515836	-0.495244	0.917373	0.112719	0.998109	0.0189631	0.474107	0.652492
lpg1494	0.813042	-0.116004	0.734333	0.228044	0.998109	-0.130445	0.712152	0.239917
lpg1495	9.44315e-12	-2.03842	2.00703e-05	-1.95224	0.998109	0.24565	0.504526	0.354972
lpg1496	7.40477e-07	-1.47918	2.14913e-06	-1.37792	0.998109	0.18746	0.275519	0.317361
lpg1497	3.46985e-06	-0.90272	0.00201015	-1.01791	0.998109	0.12126	0.946539	0.0320864
lpg1498	0.0259529	-0.739845	0.152793	0.700903	0.998109	0.00569896	0.00584526	1.47886
lpg1499	0.078154	0.585221	5.42376e-06	0.891702	0.998109	-0.0779864	0.333151	0.253232
lpg1500	0.0639677	0.710793	0.000884569	0.73999	0.998109	0.160985	0.346398	0.217747
lpg1501	0.237368	-0.459543	0.234043	0.461763	0.998109	0.185146	0.00689712	1.13503
lpg1502	0.166497	-0.272534	0.923731	-0.0345096	0.998109	0.115461	0.229257	0.381969
lpg1503	1.33138e-08	-1.18391	0.590127	-0.257759	0.998109	0.176768	0.015755	1.13629
lpg1504	1.46562e-16	-1.81115	5.70497e-11	-1.71219	0.998109	0.22918	0.278011	0.353281
lpg1505	4.46687e-12	-1.58045	4.94809e-09	-1.26636	0.998109	0.111801	0.104852	0.446892
lpg1506	9.80933e-06	-1.18012	2.46014e-06	-1.52725	0.998109	0.161843	0.581251	-0.15651
lpg1507	0.516054	-0.152244	0.972145	-0.0121193	0.998109	0.0553875	0.344127	0.223367
lpg1508	0.126308	0.387248	0.00118131	0.589032	0.998109	0.00932114	0.167013	0.23623
lpg1509	0.0164246	0.455743	0.507254	0.231919	0.998109	0.0360125	0.674873	-0.165032
lpg1510	0.170384	0.38297	0.000128171	0.784268	0.998109	-0.289627	0.531423	0.137733
lpg1511	4.76714e-05	-1.12718	0.339538	0.554286	0.998109	-0.581396	0.074084	1.13192
lpg1512	0.906745	-0.0379381	0.0430449	0.751607	0.998109	-0.0470453	0.0662033	0.773681
lpg1513	0.0185109	-0.598203	0.274948	-0.406851	0.998109	-0.165854	0.894753	0.0557029
lpg1514	0.636494	0.155167	0.507596	0.163798	0.998109	-0.212061	0.336586	-0.178104
lpg1515	0.0055212	-0.844157	0.454547	-0.205574	0.998109	-0.241255	0.0284094	0.422882
lpg1516	7.23129e-06	-1.87876	4.89714e-05	-1.35366	0.998109	0.17572	0.0410084	0.719714
lpg1517	0.951212	0.0231999	0.0014945	0.789446	0.998109	-0.288426	0.123897	0.505291
lpg1518	0.0074714	-0.721312	0.355319	0.283446	0.998109	-0.304694	0.0194292	0.727873
lpg1519	0.797824	0.0982589	0.216816	0.355394	0.998109	-0.105635	0.635481	0.179232
lpg1520	0.0483865	0.705176	0.403125	0.250457	0.998109	0.32157	0.736537	-0.109077
lpg1521	0.818293	-0.0874332	0.223442	0.325068	0.998109	0.0761838	0.0695287	0.513195
lpg1522	0.0335687	-0.501234	0.758923	0.10067	0.998109	-0.173595	0.0818588	0.455133
lpg1523	0.00500291	-0.560409	0.731795	-0.107812	0.998109	0.00903777	0.0768251	0.487949
lpg1524	0.912212	-0.0388432	0.255378	0.375166	0.998109	-0.00721662	0.225126	0.43775
lpg1525	0.276075	-0.29212	0.127095	-0.332529	0.998109	0.0473874	0.909493	0.0324571
lpg1526	0.00398227	-1.17151	2.28637e-07	-1.31669	0.998109	0.317221	0.464051	0.191423
lpg1527	0.0316155	-0.6481	0.358841	-0.30972	0.998109	0.206717	0.107013	0.570837
lpg1528	6.12481e-05	-1.03583	5.35965e-06	-1.04408	0.998109	0.0254091	0.883061	0.0438801
lpg1529	0.778805	0.0717445	0.619341	-0.191805	0.998109	0.0226904	0.591986	-0.215811
lpg1530	0.0267014	0.447998	0.152793	-0.472441	0.998109	0.247958	0.0711702	-0.648927
lpg1531	0.00148542	0.687012	0.0402109	0.421911	0.998109	0.175421	0.788345	-0.0631511
lpg1532	0.556376	-0.139683	0.404145	0.332732	0.998109	-0.0874682	0.28638	0.409047
lpg1533	1.17511e-13	1.44263	0.160942	0.490247	0.998109	0.290888	0.0754089	-0.639861
lpg1534	0.000231274	0.974736	0.490052	0.276387	0.998109	-0.0733356	0.054379	-0.74745
lpg1535	0.908818	-0.0572281	0.482976	0.267387	0.998109	-0.226846	0.75429	0.115646
lpg1536	0.25072	0.311296	0.0901541	0.366073	0.998109	0.127448	0.40547	0.207799
lpg1537	0.928915	0.0349211	0.937062	0.0207286	0.998109	0.192695	0.284389	0.205334
lpg1538	0.000342343	0.812935	1.64741e-06	0.945415	0.998109	-0.151077	0.985102	0.00695026
lpg1539	0.000806845	0.851441	0.10256	0.480796	0.998109	0.205346	0.685161	-0.136532
lpg1540	3.20712e-06	-1.6995	1.83183e-13	-1.26278	0.998109	-0.339623	0.573597	0.12223
lpg1541	0.44505	-0.250204	0.071104	-0.480947	0.998109	0.0710098	0.670026	-0.132975
lpg1542	5.49354e-05	-0.983059	0.0206493	-0.876494	0.998109	-0.146748	0.982268	-0.0109703
lpg1543	0.0174797	-0.788751	0.00436906	-1.16741	0.998109	0.161565	0.732133	-0.193411
lpg1544	0.0107895	-0.655312	0.0149236	-0.814677	0.998109	0.16799	0.926435	0.0360921
lpg1545	0.0251477	-0.667564	0.0124887	-0.60234	0.998109	0.190776	0.107028	0.282947
lpg1546	0.478105	-0.207598	0.675383	0.0963603	0.998109	-0.271363	0.75567	0.0569007
lpg1547	0.869691	0.0513876	0.151456	0.597516	0.998109	-0.127425	0.367337	0.451826
lpg1548	0.0509784	-0.52938	0.383321	0.423666	0.998109	-0.101296	0.0989227	0.888881
lpg1549	0.0159406	-0.54956	0.835533	-0.0822063	0.998109	-0.00423538	0.157602	0.493596
lpg1550	0.0281385	-0.842228	0.368464	0.558522	0.998109	0.231715	0.00540605	1.66919
lpg1551	0.000426607	-1.32367	0.921584	0.08562	0.998109	0.15061	0.0365524	1.59492
lpg1552	0.999111	-0.000367032	0.704155	0.112348	0.998109	-0.318198	0.498999	-0.179738
lpg1553	0.190378	-0.243216	0.574187	-0.210772	0.998109	-0.082276	0.954464	-0.0251745
lpg1554	3.26507e-05	-1.03803	0.0657195	-0.911449	0.998109	0.00867243	0.769513	0.161265
lpg1555	0.263587	0.50532	0.827008	0.0942866	0.998109	0.349735	0.937634	-0.0376409
lpg1556	0.597928	0.276472	0.000174026	1.23269	0.998109	0.0238543	0.00461945	1.00815
lpg1557	0.241182	0.389201	0.175954	0.31904	0.998109	0.0694643	0.945023	0.0227556
lpg1558	0.267235	0.243433	0.130583	-0.472535	0.998109	-0.0308266	0.0136762	-0.718985
lpg1559	0.30908	0.311808	0.180181	-0.555521	0.998109	0.236381	0.170707	-0.604491
lpg1560	0.231429	-0.365023	0.385309	-0.303536	0.998109	0.00393447	0.80076	0.0933419
lpg1561	0.0485715	0.449667	0.067582	0.365744	0.998109	0.113119	0.828383	0.0523495
lpg1562	0.295122	0.283668	0.657701	-0.170175	0.998109	0.181927	0.504526	-0.249046
lpg1563	0.595817	-0.219245	0.978168	-0.0113875	0.998109	-0.156054	0.85835	0.0757586
lpg1564	0.511078	-0.278376	0.592083	0.163485	0.998109	0.154829	0.0179162	0.622918
lpg1565	9.04197e-20	2.17677	2.67794e-06	1.02727	0.998109	0.237906	0.000384582	-0.887044
lpg1566	0.00234521	0.815983	0.0296269	0.695883	0.998109	0.0225725	0.794836	-0.0829443
lpg1567	0.0171743	0.633744	0.0439596	0.56416	0.998109	-0.0801392	0.632441	-0.131955
lpg1568	0.698441	-0.229938	0.624141	0.149345	0.998109	-0.503685	0.761721	-0.0976992
lpg1569	7.33288e-05	1.09943	0.000261424	0.872701	0.998109	-0.0783024	0.353197	-0.27952
lpg1570	0.386199	-0.287429	0.100554	-0.580274	0.998109	-0.145535	0.264797	-0.417569
lpg1571	0.723858	-0.107074	0.675295	0.170634	0.998109	-0.1744	0.774727	0.130842
lpg1572	0.669053	0.141893	0.415952	0.262726	0.998109	-0.122713	0.96185	0.0175614
lpg1573	0.0345233	0.58274	0.089066	0.380926	0.998109	-0.0779528	0.21904	-0.258061
lpg1574	0.0577977	0.586748	0.163995	0.331009	0.998109	-0.245312	0.0192391	-0.473299
lpg1575	0.0114501	0.877537	0.0993047	0.503654	0.998109	0.157889	0.512209	-0.189426
lpg1576	0.0185109	0.504584	0.00828679	0.657488	0.998109	-0.168101	0.967443	0.0111907
lpg1577	7.75539e-06	-1.99332	0.803252	-0.173017	0.998109	-0.0528033	0.0045333	1.80191
lpg1578	0.145461	0.632289	0.00293959	0.829244	0.998109	0.0267721	0.564468	0.249751
lpg1579	0.749488	-0.103661	0.409542	-0.342746	0.998109	0.196558	0.973149	-0.0168345
lpg1580	0.0431512	-0.459415	0.00450157	-0.691662	0.998109	0.109516	0.750932	-0.0950782
lpg1581	0.00611839	-0.62728	0.00310856	-1.06405	0.998109	0.120858	0.492565	-0.291686
lpg1582	0.00640362	-1.10508	0.000330726	-0.715261	0.998109	-0.639264	0.352966	-0.226622
lpg1583	0.97035	0.00822619	0.264612	-0.247763	0.998109	0.0311924	0.341276	-0.199141
lpg1584	0.797259	-0.10942	0.318955	0.284553	0.998109	-0.550864	0.649634	-0.127963
lpg1585	0.576155	0.200849	0.788128	0.0878025	0.998109	0.183068	0.719569	0.101647
lpg1586	0.50984	0.191142	0.180564	0.383343	0.998109	-0.0663416	0.573344	0.144806
lpg1587	0.400585	0.228578	0.000875375	0.618793	0.998109	-0.240539	0.467272	0.175603
lpg1588	0.416282	-0.290869	0.00981019	-0.9921	0.998109	0.27996	0.309876	-0.39635
lpg1589	0.650857	-0.179432	0.923731	-0.0361112	0.998109	0.178199	0.294442	0.349214
lpg1590	0.120047	0.533899	0.0133397	0.796255	0.998109	0.0805561	0.356292	0.373818
lpg1591	0.576155	0.167832	0.691214	0.194267	0.998109	0.118629	0.761721	0.17659
lpg1592	0.938098	0.0451574	0.139436	0.539643	0.998109	0.178121	0.0807354	0.700482
lpg1593	0.870742	-0.0979505	0.134341	0.766729	0.998109	0.074343	0.0642105	0.961229
lpg1594	0.0827236	-0.415007	0.953786	-0.022552	0.998109	-0.104969	0.314593	0.312166
lpg1595	0.0103092	-0.452249	0.0031408	-0.714003	0.998109	0.0326871	0.47108	-0.202975
lpg1596	0.00981678	-0.680123	0.0168606	-1.54413	0.998109	0.330644	0.522511	-0.513638
lpg1597	0.0520672	-0.443941	0.0931178	-0.880384	0.998109	0.0526448	0.560302	-0.360963
lpg1598	0.250762	-0.651281	0.288283	0.246969	0.998109	-0.602886	0.240107	0.320166
lpg1599	0.205234	0.448679	0.0144534	1.06622	0.998109	-0.0133324	0.221778	0.632019
lpg1602	0.0125064	0.696043	0.011645	0.535556	0.998109	0.157166	0.943808	0.0227581
lpg1603	0.00725856	0.49053	3.4702e-05	1.0258	0.998109	-0.154461	0.122995	0.408717
lpg1604	0.129276	0.442328	0.00207643	1.12443	0.998109	0.0355544	0.0636492	0.746521
lpg1605	0.868037	0.0617117	0.0459602	0.804627	0.998109	-0.0107298	0.068062	0.75968
lpg1606	0.56499	-0.371482	0.0198881	0.526621	0.998109	-1.00516	0.700478	-0.0796699
lpg1607	0.139558	0.4957	0.334448	-0.360231	0.998109	0.533679	0.440035	-0.296747
lpg1608	0.0207216	-0.817225	0.792329	0.109638	0.998109	-0.651186	0.427526	0.300297
lpg1609	0.931041	0.0349785	0.0564858	-0.601583	0.998109	0.216108	0.244229	-0.391126
lpg1610	0.568341	0.175746	0.40433	-0.262973	0.998109	0.100627	0.31142	-0.313025
lpg1611	0.769984	-0.0921775	0.855833	0.0490699	0.998109	-0.0397165	0.575147	0.123729
lpg1612	0.839173	-0.0766499	0.788128	0.108531	0.998109	0.230734	0.225126	0.435695
lpg1613	0.5896	-0.264252	0.682339	-0.26194	0.998109	-0.114715	0.909994	-0.0835175
lpg1614	0.287842	0.417652	0.932014	0.049348	0.998109	0.21716	0.829279	-0.124348
lpg1615	0.00596225	0.698835	0.038514	0.553232	0.998109	0.0798567	0.911031	-0.0350623
lpg1616	0.000407589	1.13559	0.00464935	0.724227	0.998109	0.311007	0.743747	-0.0776345
lpg1617	0.997151	-0.00115264	0.912907	0.0415666	0.998109	0.184681	0.443457	0.254656
lpg1618	0.903969	0.0554463	0.436905	-0.30168	0.998109	0.00833798	0.406107	-0.323446
lpg1619	0.108593	0.452444	0.100346	0.435069	0.998109	-0.10233	0.776854	-0.09263
lpg1620	0.0175071	1.21122	0.150082	0.707092	0.998109	0.209543	0.649634	-0.271349
lpg1621	0.108279	0.445809	0.862732	-0.262327	0.998109	0.272599	0.720968	-0.41645
lpg1622	0.0976084	-0.347924	0.556594	0.14501	0.998109	-0.152521	0.101298	0.366291
lpg1623	0.972683	-0.0127909	0.9383	0.0265131	0.998109	-0.0804216	0.966986	-0.01702
lpg1624	2.30871e-05	0.85356	0.179953	0.454307	0.998109	0.0139673	0.367277	-0.362205
lpg1625	0.00237017	1.10416	0.108042	0.857847	0.998109	-0.228622	0.492565	-0.455879
lpg1626	0.624658	0.246347	0.817258	0.0804966	0.998109	-0.280458	0.149006	-0.420829
lpg1627	0.537172	-0.196062	0.637632	-0.136121	0.998109	-0.15901	0.792594	-0.0731213
lpg1628	1.06131e-06	1.06884	2.53923e-07	0.997848	0.998109	-0.059608	0.568101	-0.10823
lpg1629	0.0366232	0.594923	0.0281119	0.554554	0.998109	0.206149	0.472068	0.195004
lpg1630	0.24372	0.512067	0.842943	0.0856664	0.998109	0.0508378	0.405076	-0.351352
lpg1631	0.194037	0.367933	0.739342	-0.182757	0.998109	0.0314062	0.378804	-0.495103
lpg1632	0.0508222	0.495811	0.849046	0.080826	0.998109	0.186967	0.604255	-0.205841
lpg1633	0.136875	0.427632	0.836965	-0.0937166	0.998109	0.334672	0.720968	-0.163036
lpg1634	0.00736967	-0.480113	0.840568	0.0822344	0.998109	-0.12238	0.211015	0.467834
lpg1635	0.760125	-0.101668	0.287931	0.38466	0.998109	0.0739362	0.109907	0.583554
lpg1636	0.829508	0.0862369	0.275911	0.334836	0.998109	-0.236361	0.924387	0.038313
lpg1637	0.888185	-0.0576703	0.355319	0.362934	0.998109	-0.103496	0.439522	0.349282
lpg1638	0.92592	-0.0242207	0.118474	-0.346403	0.998109	0.0131473	0.143055	-0.285793
lpg1639	9.13036e-08	-1.31472	2.64348e-07	-1.40719	0.998109	0.205981	0.520641	0.142444
lpg1640	0.0120356	0.485798	0.675719	-0.124409	0.998109	0.332016	0.309876	-0.251903
lpg1641	0.214907	-0.380112	0.985592	-0.00544592	0.998109	-0.204977	0.46843	0.193743
lpg1642	0.339178	0.402025	0.179877	0.495133	0.998109	-0.207308	0.888387	-0.089875
lpg1643	0.010325	0.689935	0.000382604	0.850538	0.998109	-0.137967	0.87051	0.048883
lpg1644	0.0125331	0.646445	0.0119876	0.588114	0.998109	-0.159431	0.520641	-0.192708
lpg1645	0.197559	0.283407	0.389095	0.214073	0.998109	0.0104915	0.900815	-0.0299883
lpg1646	0.746901	-0.124495	0.000978565	-0.853318	0.998109	0.424321	0.386985	-0.282643
lpg1647	0.109211	-0.402119	0.00677934	-0.628459	0.998109	0.306955	0.675328	0.107612
lpg1648	4.49262e-08	-1.13605	0.0481642	-0.560909	0.998109	-0.107653	0.143939	0.493363
lpg1649	0.0612471	0.455012	0.180564	0.34035	0.998109	-0.16104	0.321696	-0.251302
lpg1650	0.726095	0.142946	0.361681	-0.375656	0.998109	-0.0577408	0.180502	-0.551371
lpg1651	0.00380259	1.01315	0.835551	0.132811	0.998109	-0.110216	0.109907	-0.968244
lpg1652	0.00228211	1.0854	0.959616	0.070921	0.998109	-0.224813	0.277889	-1.21389
lpg1653	2.59555e-18	1.70633	0.0286195	0.805476	0.998109	0.172787	0.104852	-0.704283
lpg1654	0.737741	0.0930534	0.970401	-0.0127313	0.998109	-0.10091	0.450188	-0.177795
lpg1655	0.84121	-0.0628823	0.278352	0.227592	0.998109	-0.281021	0.879702	0.0328099
lpg1656	0.769984	0.109217	0.808078	0.0765983	0.998109	-0.36012	0.122038	-0.372456
lpg1657	0.199856	0.53367	0.372031	0.27946	0.998109	-0.455891	0.00384603	-0.683213
lpg1658	0.802126	0.115403	0.057735	0.432094	0.998109	-0.364694	0.926558	-0.0251298
lpg1659	0.130207	-0.447544	0.527497	-0.177587	0.998109	-0.201044	0.722774	0.0892938
lpg1660	0.266754	0.455913	0.585403	0.174843	0.998109	-0.0529829	0.288084	-0.306026
lpg1661	0.00509726	0.839597	0.089066	0.430963	0.998109	0.436136	0.87051	0.0464164
lpg1662	5.37904e-05	0.937475	0.00961919	0.740768	0.998109	-0.253833	0.0966211	-0.427347
lpg1663	0.0645161	0.536002	0.0146593	0.844685	0.998109	0.18329	0.225061	0.524246
lpg1664	0.622212	0.106362	0.968265	0.0112841	0.998109	-0.00940683	0.741256	-0.0795639
lpg1665	0.0199866	-0.677917	0.062337	-0.57577	0.998109	-0.0508492	0.852038	0.078117
lpg1666	0.0159127	0.434983	0.110243	0.348949	0.998109	0.0149373	0.869651	-0.0451548
lpg1667	0.723751	0.118893	0.357152	0.266872	0.998109	-0.150559	0.954464	0.0239182
lpg1668	0.235076	-0.256912	0.426852	-0.197424	0.998109	0.0406707	0.514708	0.125961
lpg1669	4.36142e-05	-1.27755	0.0340261	-0.853481	0.998109	-0.179145	0.392174	0.272931
lpg1670	0.818374	0.106514	0.19902	-0.488685	0.998109	0.380029	0.696666	-0.189213
lpg1671	0.0975408	-0.619102	0.00222315	-0.91251	0.998109	0.233823	0.926435	-0.0316872
lpg1672	1.24142e-09	-1.89836	0.361715	-0.422078	0.998109	-0.309074	0.0188826	1.20104
lpg1673	6.92552e-07	-1.02598	0.804718	0.153843	0.998109	-0.0484191	0.0473089	1.16921
lpg1674	0.0603193	-0.62411	0.0886412	1.05008	0.998109	-0.164396	0.032912	1.5458
lpg1675	0.527158	-0.287161	0.0376227	1.41832	0.998109	-0.116636	0.0350009	1.62458
lpg1676	0.054836	-0.570408	0.529477	0.268586	0.998109	-0.0148291	0.0483398	0.854073
lpg1677	0.0963987	-0.325288	0.974722	0.00940308	0.998109	-0.0487228	0.119932	0.311124
lpg1678	0.568609	0.174537	0.163116	0.296666	0.998109	-0.119065	0.910333	0.0288633
lpg1679	0.000799533	0.760638	0.00628858	0.87392	0.998109	0.103245	0.47459	0.245497
lpg1680	0.0626513	-0.463813	0.851453	-0.073412	0.998109	0.551991	0.000847625	0.965435
lpg1681	0.0230833	-0.603256	0.0809288	0.563179	0.998109	-0.428643	0.0304658	0.762561
lpg1682	0.8533	0.0481305	0.972702	-0.0201082	0.998109	0.0186961	0.967748	-0.0259303
lpg1683	0.000146553	-1.38788	0.0190473	-1.01858	0.998109	0.0744963	0.13531	0.472514
lpg1684	0.0143602	-0.750128	0.0369246	-0.758892	0.998109	0.0541891	0.815137	0.0718586
lpg1685	0.3178	0.38971	0.620446	0.178098	0.998109	0.264135	0.830039	0.0779543
lpg1686	0.0056092	-1.57264	0.236568	-1.12493	0.998109	-0.0664333	0.728487	0.409338
lpg1687	0.893504	0.0620238	0.831152	0.0800485	0.998109	0.0898563	0.512209	0.136041
lpg1688	2.60228e-05	0.747397	0.276063	0.436284	0.998109	-0.0112782	0.520641	-0.301808
lpg1689	0.874856	-0.0606596	0.547426	0.204844	0.998109	0.121844	0.159713	0.413548
lpg1690	0.00257382	-0.617013	0.0949159	-0.970383	0.998109	0.0705189	0.72994	-0.260111
lpg1691	0.014173	-0.594091	0.363716	-0.264991	0.998109	-0.00237485	0.256768	0.355882
lpg1692	0.511463	-0.35876	0.363716	-0.341988	0.998109	-0.435329	0.332156	-0.392584
lpg1693	6.9245e-08	-1.29263	6.03995e-05	-1.19191	0.998109	0.153585	0.381636	0.267754
lpg1694	0.746713	0.130059	0.771483	0.105937	0.998109	0.162405	0.641756	0.156084
lpg1695	0.0164246	-0.817641	0.426767	-0.324255	0.998109	-0.382643	0.725089	0.126438
lpg1696	0.482826	-0.191437	0.112859	-0.486336	0.998109	-0.0619991	0.246267	-0.330066
lpg1697	0.165062	0.318015	0.0360511	0.618446	0.998109	0.055027	0.278407	0.380306
lpg1698	0.136142	0.570288	0.959987	-0.0294683	0.998109	0.257518	0.588485	-0.318973
lpg1699	0.0251477	0.514399	0.932014	0.0444738	0.998109	-0.0384312	0.344496	-0.487315
lpg1700	0.199984	0.36199	0.830865	0.121333	0.998109	-0.0627651	0.624051	-0.280825
lpg1701	0.82826	0.0975675	0.155813	-0.567928	0.998109	0.280122	0.43734	-0.362364
lpg1702	0.955138	-0.0273444	0.139436	-1.17999	0.998109	0.270222	0.378341	-0.862635
lpg1703	0.122991	0.383186	0.984654	0.00689913	0.998109	-0.0273238	0.219088	-0.379136
lpg1704	0.61272	0.250235	0.00172185	0.859921	0.998109	0.00667468	0.0272942	0.643697
lpg1705	0.0673719	0.614144	0.817014	-0.0771554	0.998109	0.0261945	0.0196086	-0.639608
lpg1706	0.98309	-0.00992101	0.108828	-0.630093	0.998109	0.286876	0.496531	-0.307325
lpg1707	0.174835	-0.568435	0.000605259	-0.873368	0.998109	-0.0100203	0.31142	-0.286711
lpg1708	0.166497	-0.267513	0.0207698	-0.501713	0.998109	0.144495	0.805071	-0.0649288
lpg1709	0.538249	0.213895	0.0204451	0.77721	0.998109	0.0604612	0.101979	0.654085
lpg1710	0.505544	-0.204234	0.0402116	0.66549	0.998109	-0.444618	0.244509	0.452938
lpg1711	0.196561	-0.645224	0.148932	-0.473593	0.998109	0.19033	0.319839	0.392755
lpg1712	0.0706472	-0.529667	0.855833	-0.063617	0.998109	-0.303011	0.641574	0.192495
lpg1713	0.829508	0.0685341	0.422378	0.220936	0.998109	-0.231742	0.87372	-0.0536679
lpg1714	0.0509784	0.52742	0.881419	0.0457042	0.998109	-0.15922	0.000856121	-0.613396
lpg1715	0.0148611	-0.857059	1.04729e-08	-1.21484	0.998109	0.291664	0.87372	-0.0396374
lpg1716	0.000295199	1.48945	0.917373	0.0542113	0.998109	0.546855	0.0596207	-0.868404
lpg1717	8.76008e-12	1.90668	0.00153195	1.16106	0.998109	0.226915	0.284389	-0.494988
lpg1718	0.0925376	-0.621023	0.187717	-0.719819	0.998109	-0.0729885	0.827594	-0.147783
lpg1719	0.249428	0.342203	0.155202	0.422279	0.998109	-0.30719	0.559596	-0.204289
lpg1720	0.0576501	0.635033	0.00147548	0.831438	0.998109	-0.244458	0.957445	-0.0221374
lpg1721	0.986445	0.00626483	0.584609	-0.163291	0.998109	0.216034	0.776854	0.0712687
lpg1722	0.769984	0.0793254	0.999691	6.46469e-05	0.998109	-0.0421723	0.582288	-0.096406
lpg1723	0.666207	-0.158198	0.163116	-0.334247	0.998109	-0.0384471	0.469967	-0.187729
lpg1724	0.879764	-0.05933	0.702105	-0.170372	0.998109	0.200678	0.762733	0.116018
lpg1726	4.90933e-06	-0.897732	0.046145	-0.648557	0.998109	0.0248868	0.227809	0.298998
lpg1727	0.0300487	-0.397743	0.19679	-0.274597	0.998109	-0.178905	0.897457	-0.0301285
lpg1728	0.709358	-0.123976	0.0497673	-0.619917	0.998109	0.118184	0.307547	-0.349756
lpg1729	0.0600235	-0.464497	0.0152816	-0.69183	0.998109	-0.020696	0.313778	-0.219118
lpg1730	0.28081	-0.256035	0.733489	-0.0971457	0.998109	-0.0381103	0.550616	0.144858
lpg1731	0.725935	0.224967	0.314203	0.286655	0.998109	0.234426	0.260355	0.324056
lpg1732	0.632078	-0.132055	0.169145	-0.342361	0.998109	0.14868	0.907192	-0.0356118
lpg1733	0.939057	-0.0203822	0.618679	-0.143764	0.998109	-0.0339093	0.623112	-0.133878
lpg1734	0.923733	-0.0286405	0.144395	-0.807943	0.998109	0.159949	0.355848	-0.600416
lpg1735	0.018485	0.760944	0.916142	-0.0592011	0.998109	-0.0784678	0.0500214	-0.875116
lpg1736	3.85809e-06	1.02887	0.552605	0.221272	0.998109	0.130781	0.0682297	-0.652425
lpg1737	0.145461	0.320952	0.0305977	0.469464	0.998109	-0.120803	0.823305	0.0507922
lpg1738	0.650711	-0.161172	0.118986	0.488044	0.998109	-0.237837	0.213507	0.439291
lpg1739	0.763545	-0.106505	0.565112	0.146294	0.998109	-0.204603	0.795609	0.0744996
lpg1740	0.00627975	0.509635	0.765124	0.0831658	0.998109	0.226506	0.346587	-0.1711
lpg1741	0.610744	0.242584	0.00417892	1.05716	0.998109	0.114584	0.0350009	0.959348
lpg1742	1.0255e-11	-2.74946	0.586682	0.874256	0.998109	-0.0356193	0.0256115	3.63045
lpg1743	0.368295	-0.392056	0.348564	0.555408	0.998109	0.147641	0.0649831	1.13034
lpg1744	0.0505497	-0.943861	0.136418	0.94953	0.998109	0.0413854	0.00573511	1.97162
lpg1745	5.50031e-11	-1.45868	0.339098	0.623944	0.998109	-0.370305	0.0133081	1.74779
lpg1746	0.405728	-0.205866	0.551347	-0.149047	0.998109	-0.0254018	0.851976	0.0575585
lpg1747	0.479625	-0.194885	0.669554	0.135137	0.998109	-0.128253	0.391523	0.229383
lpg1748	0.514351	0.23064	0.849959	0.0687573	0.998109	-0.152321	0.325367	-0.289082
lpg1749	0.865212	0.0414627	0.691214	-0.121466	0.998109	-0.0240042	0.573523	-0.161129
lpg1750	0.0267547	-1.09322	0.702105	-0.258097	0.998109	-0.113721	0.150583	0.751092
lpg1751	2.78401e-13	-2.07377	1.9736e-08	-2.43084	0.998109	0.131718	0.707346	-0.201513
lpg1752	0.00641219	-0.629554	0.163146	-0.483369	0.998109	0.0700906	0.446453	0.24199
lpg1753	0.0782396	-0.530312	0.279272	-0.280543	0.998109	-0.346116	0.805071	-0.0707041
lpg1754	1.44145e-08	-1.23061	0.825519	-0.11956	0.998109	-0.150979	0.0483398	0.987569
lpg1755	0.833957	0.0460351	0.239584	0.280623	0.998109	-0.0934687	0.387199	0.165534
lpg1756	0.306178	0.280083	0.283091	0.250007	0.998109	-0.12435	0.54918	-0.128491
lpg1757	0.734542	0.142339	0.944286	-0.0238623	0.998109	-0.292358	0.127696	-0.435085
lpg1758	0.539042	-0.181933	0.0122991	-0.703189	0.998109	0.105459	0.224028	-0.390214
lpg1759	7.3365e-23	-2.64242	5.25783e-12	-2.1759	0.998109	-0.145153	0.294442	0.334304
lpg1760	0.000233416	-1.16221	5.37467e-05	-0.948525	0.998109	-0.235751	0.98844	-0.00504647
lpg1761	1.70526e-08	-2.32088	2.07826e-09	-1.882	0.998109	0.0158763	0.175928	0.466807
lpg1762	8.81176e-05	-0.912943	0.0226644	-0.53493	0.998109	-0.183576	0.450188	0.220202
lpg1763	0.734542	-0.0945639	0.123142	0.341853	0.998109	-0.34427	0.635716	0.117089
lpg1764	0.292582	-0.297208	0.0133311	-0.851745	0.998109	0.264836	0.54918	-0.26715
lpg1765	0.168165	-0.460696	0.0957764	-0.897227	0.998109	-0.0986198	0.47311	-0.513906
lpg1766	0.308605	0.174587	0.953631	-0.0413807	0.998109	0.0396704	0.816907	-0.155124
lpg1767	0.43305	-0.168274	0.100031	-0.613285	0.998109	0.0504277	0.345099	-0.369255
lpg1768	0.926973	0.0284717	0.0750646	-0.60382	0.998109	0.187191	0.280938	-0.42147
lpg1769	0.177623	-0.281491	0.27268	-0.279465	0.998109	0.0315418	0.8202	0.0578371
lpg1770	0.648978	0.167128	0.917373	0.0350078	0.998109	-0.106909	0.441856	-0.216863
lpg1771	0.230088	-0.307642	0.109385	-0.446282	0.998109	-0.111089	0.467093	-0.225059
lpg1772	0.00085748	0.772626	0.0133311	0.695219	0.998109	-0.0436717	0.620379	-0.103144
lpg1773	2.50982e-09	-1.19492	0.538858	-0.255553	0.998109	0.0646567	0.00846794	1.03395
lpg1774	7.50292e-13	-1.43325	0.683822	0.317535	0.998109	-0.0269071	0.0179162	1.76043
lpg1775	1.16831e-09	-2.09094	6.17957e-10	-1.74078	0.998109	0.320555	0.0188826	0.699216
lpg1776	0.0569252	-0.535723	0.890111	0.0710214	0.998109	-0.230058	0.423455	0.411249
lpg1777	0.482826	-0.16491	0.124974	-0.420814	0.998109	0.0149718	0.466522	-0.218965
lpg1778	0.301754	0.45428	0.9066	-0.0492783	0.998109	-0.381979	0.00453379	-0.860295
lpg1779	0.00977572	-0.853779	0.252602	-0.469799	0.998109	-0.19062	0.625945	0.20352
lpg1780	0.314152	-0.402974	0.00979397	-0.688898	0.998109	0.0964941	0.589162	-0.170271
lpg1781	0.591137	0.166878	0.716804	-0.135432	0.998109	-0.131927	0.189473	-0.410637
lpg1782	0.0665674	-0.758881	0.0661573	-0.689475	0.998109	-0.40291	0.424482	-0.308227
lpg1783	4.90156e-13	-2.13726	2.39041e-07	-2.3068	0.998109	0.218749	0.900815	0.0735285
lpg1784	1.01542e-08	-2.24639	4.19504e-06	-1.72308	0.998109	-0.0127479	0.0797674	0.539444
lpg1785	0.0870587	-0.672044	0.861025	-0.0541258	0.998109	-0.598998	0.852255	0.0429387
lpg1786	0.0289106	0.989508	0.0303607	0.676761	0.998109	0.0380501	0.364224	-0.250303
lpg1787	0.00656825	1.20973	0.825519	-0.129726	0.998109	0.860643	0.309905	-0.461493
lpg1788	0.167131	-0.866134	0.520178	-0.432449	0.998109	-0.409108	0.959261	0.0280479
lpg1789	0.314152	-0.34258	0.743927	-0.135169	0.998109	-0.0769018	0.667067	0.159967
lpg1790	0.0485766	-0.854548	0.00297607	-1.24356	0.998109	0.248735	0.804868	-0.108193
lpg1791	1.46194e-05	-1.97963	9.45763e-07	-1.74674	0.998109	-0.177828	0.843059	0.0844043
lpg1792	0.356667	-0.542783	0.530486	-0.699937	0.998109	-0.195144	0.782384	-0.331481
lpg1793	0.0200215	-1.03967	0.00236983	-0.963029	0.998109	-0.182638	0.842784	-0.0827054
lpg1794	0.123264	0.54848	0.728173	0.13161	0.998109	-0.0431547	0.182304	-0.434126
lpg1795	0.539094	-0.247985	0.758861	-0.108644	0.998109	-0.0731977	0.776854	0.0912126
lpg1796	0.312235	0.323522	0.659528	0.121119	0.998109	0.0329564	0.662345	-0.146091
lpg1797	0.511209	-0.23904	0.346312	-0.316198	0.998109	0.0375967	0.968962	-0.0149747
lpg1798	0.341609	0.316894	0.120904	0.480394	0.998109	-0.0459669	0.707346	0.146414
lpg1799	0.853087	0.0502341	0.681824	-0.102549	0.998109	-0.0918881	0.320041	-0.218674
lpg1800	0.620025	-0.139607	0.431763	-0.174518	0.998109	0.12953	0.520641	0.118615
lpg1801	0.55766	-0.139025	0.076063	-0.783413	0.998109	0.240741	0.450188	-0.380031
lpg1802	0.0843936	-0.584455	0.0219548	-0.614117	0.998109	-0.0622667	0.851839	-0.0681082
lpg1803	0.391571	0.341739	0.502003	-0.156414	0.998109	0.34721	0.53128	-0.124462
lpg1804	0.98309	0.00981733	0.202856	0.31217	0.998109	-0.398264	0.826511	-0.073286
lpg1805	0.00581453	-0.491592	0.000629072	-0.768964	0.998109	0.0226673	0.353979	-0.227042
lpg1806	0.705512	-0.158043	0.669554	-0.13756	0.998109	-0.33651	0.350858	-0.289941
lpg1807	0.811075	0.0629919	0.552605	-0.176232	0.998109	0.062143	0.621055	-0.152866
lpg1808	0.267235	-0.302292	0.00133411	-0.927669	0.998109	0.386951	0.557948	-0.214486
lpg1809	0.117924	-0.58067	0.0168089	-0.582929	0.998109	-0.199819	0.47459	-0.176053
lpg1810	0.528758	0.195522	0.0852694	0.598343	0.998109	-0.279775	0.688337	0.151685
lpg1811	0.662637	0.158817	0.567946	-0.582792	0.998109	0.182186	0.652887	-0.538851
lpg1812	0.74123	0.131478	0.519562	-0.553098	0.998109	0.0740729	0.568042	-0.590091
lpg1813	0.250466	0.37692	0.0580121	0.408753	0.998109	-0.417133	0.0339523	-0.357462
lpg1814	0.29855	0.49019	0.00228663	0.794475	0.998109	-0.544389	0.37766	-0.219633
lpg1815	0.992359	0.00272997	0.29786	0.319736	0.998109	-0.0697696	0.444323	0.274977
lpg1816	0.345229	-0.253702	0.438147	0.356178	0.998109	-0.195739	0.356865	0.440114
lpg1817	0.00157116	-1.23328	0.585403	-0.188938	0.998109	-0.703322	0.279175	0.366464
lpg1818	0.0797014	0.547252	0.00107725	0.693911	0.998109	-0.415609	0.120853	-0.242834
lpg1819	0.0145111	0.710145	0.0677614	0.510374	0.998109	-0.278147	0.106784	-0.45229
lpg1820	0.406281	0.370084	0.173319	0.319148	0.998109	0.0359155	0.986564	0.00873184
lpg1821	0.924727	-0.0295361	0.608596	-0.122229	0.998109	-0.0044777	0.775031	-0.0725004
lpg1822	0.475206	0.256803	0.43617	-0.172562	0.998109	0.104573	0.190139	-0.299842
lpg1823	0.673107	-0.141673	0.967154	0.0138676	0.998109	-0.249978	0.808543	-0.0696254
lpg1824	0.0798097	0.517506	0.507596	-0.312688	0.998109	-0.132931	0.0520806	-0.939806
lpg1825	0.424151	-0.189287	0.0176737	-0.905115	0.998109	-0.00907358	0.114718	-0.69914
lpg1826	0.0561476	-0.562597	0.00650076	-0.916138	0.998109	-0.0290984	0.334419	-0.352982
lpg1827	0.00941157	-0.527899	0.0212322	-0.640431	0.998109	0.136386	0.87372	0.0454933
lpg1828	0.356442	-0.228143	0.253877	-0.342894	0.998109	0.207942	0.707346	0.111615
lpg1829	0.0585874	0.487097	0.090807	0.391228	0.998109	-0.130106	0.342642	-0.198863
lpg1830	0.00591048	0.662271	0.00478738	0.643681	0.998109	0.00668445	0.967443	0.0143427
lpg1831	2.55549e-06	-0.831837	0.00578589	-1.09471	0.998109	0.0874226	0.743778	-0.149658
lpg1832	6.71837e-06	1.07565	0.217664	0.41963	0.998109	-0.200895	0.00475802	-0.825371
lpg1833	1.87531e-06	1.05035	0.00305115	0.853488	0.998109	-0.0121176	0.585983	-0.183581
lpg1834	0.154005	-0.266817	0.715816	-0.108678	0.998109	-0.111242	0.806752	0.0715474
lpg1835	0.0746558	-0.641297	0.180564	-0.448848	0.998109	-0.358134	0.740469	-0.142472
lpg1836	1.7618e-05	-1.07107	0.000847441	-1.13601	0.998109	0.113375	0.818549	0.0730356
lpg1837	0.734542	0.110811	0.0540519	0.435904	0.998109	-0.26662	0.707346	0.085609
lpg1838	0.650947	-0.307003	0.000846478	0.904503	0.998109	-0.991973	0.342311	0.244141
lpg1839	0.887057	0.041087	0.0802738	0.688663	0.998109	0.00205432	0.158803	0.682887
lpg1840	0.820868	-0.117851	0.463555	0.233524	0.998109	-0.381462	0.994911	-0.00341047
lpg1841	0.000893222	0.659671	0.253877	-0.499701	0.998109	0.185754	0.0500214	-0.952325
lpg1842	0.515762	-0.194952	0.628381	-0.160629	0.998109	-0.0361929	0.953742	0.0265723
lpg1843	0.866669	-0.0466862	0.163344	-0.359164	0.998109	0.0092159	0.175928	-0.276093
lpg1844	0.934776	-0.0444164	0.91065	0.0428887	0.998109	-0.0438606	0.854998	0.0609242
lpg1845	0.897693	-0.0584158	0.60884	0.181696	0.998109	-0.327381	0.885705	-0.0594148
lpg1846	0.0159453	-0.549438	0.210935	-0.326801	0.998109	-0.108796	0.655545	0.139037
lpg1847	0.000128065	-0.741393	0.00106686	-0.722924	0.998109	-0.0415718	0.999973	-4.37189e-05
lpg1848	0.133484	0.530155	0.00940381	0.689737	0.998109	0.148424	0.246267	0.331368
lpg1849	0.000203636	-1.42772	3.86047e-09	-1.4569	0.998109	0.096712	0.738827	0.0972969
lpg1850	0.0023311	-0.855028	0.0198156	-1.01886	0.998109	0.0608741	0.900079	-0.0818124
lpg1851	0.00805873	0.655746	0.594586	-0.464139	0.998109	0.410439	0.467272	-0.690135
lpg1852	0.0187333	0.678368	0.115776	0.448082	0.998109	-0.0312466	0.459918	-0.234606
lpg1853	0.00399598	0.662407	0.335988	0.347662	0.998109	-0.0550371	0.314066	-0.345614
lpg1854	0.360612	-0.182742	0.305589	-0.353267	0.998109	0.248766	0.761721	0.104852
lpg1855	0.0550454	0.483668	0.426458	0.267096	0.998109	-0.11988	0.374889	-0.313717
lpg1858	0.2737	0.529991	0.537369	-0.203739	0.998109	0.304448	0.106784	-0.401634
lpg1859	2.2412e-06	-1.1908	0.00115214	-1.43576	0.998109	0.225362	0.994911	0.0049584
lpg1860	0.00366181	-1.09691	0.30739	-0.504198	0.998109	0.18192	0.0996378	0.805141
lpg1861	0.481089	0.142134	0.369777	-0.299228	0.998109	0.124091	0.375707	-0.291443
lpg1862	0.0129796	0.552771	0.370847	-0.248008	0.998109	0.170867	0.0293564	-0.60662
lpg1867	0.194841	-0.265061	0.451494	-0.206402	0.998109	-0.0197569	0.758555	0.0706384
lpg1868	0.00506687	-0.655931	0.0345176	-0.520286	0.998109	0.138632	0.180058	0.301877
lpg1869	0.288744	-0.256973	0.793283	-0.0706036	0.998109	-0.17378	0.899101	0.0371663
lpg1870	0.0162079	-1.01404	0.917373	-0.0345679	0.998109	-0.734091	0.320041	0.268544
lpg1871	0.620144	-0.292141	0.781097	0.126398	0.998109	-0.602292	0.704681	-0.161155
lpg1872	1.15502e-05	0.943673	0.651816	0.227475	0.998109	0.0271591	0.206076	-0.666158
lpg1873	0.395059	0.217568	0.862732	-0.0505705	0.998109	0.318962	0.786458	0.0732863
lpg1874	0.559277	0.153675	0.281643	0.263415	0.998109	-0.125902	0.967443	0.010616
lpg1875	0.469896	0.259612	0.535715	0.144267	0.998109	0.100941	0.973149	0.00800694
lpg1876	0.00292147	-1.09512	0.0173898	-0.997942	0.998109	0.131236	0.405948	0.261576
lpg1877	0.197342	0.354974	0.095898	0.324507	0.998109	0.21952	0.309876	0.21519
lpg1881	0.155513	0.357209	0.0130008	0.50694	0.998109	0.0119523	0.394403	0.187347
lpg1882	0.00303131	-0.819956	0.0260494	-0.69118	0.998109	0.123434	0.423085	0.278212
lpg1883	0.458757	0.210957	0.923731	-0.0355444	0.998109	-0.029425	0.469967	-0.253425
lpg1884	0.0345233	0.765297	0.731795	-0.216429	0.998109	0.483069	0.46549	-0.479604
lpg1885	0.00580798	-1.03201	0.615235	0.14974	0.998109	-0.788454	0.0912534	0.418176
lpg1886	0.150819	-0.388677	0.108571	0.456197	0.998109	-0.33192	0.0332408	0.540573
lpg1887	1.36303e-07	-1.41202	0.000122376	-1.18469	0.998109	-0.16772	0.810175	0.088647
lpg1888	0.0315626	-0.477062	0.957257	0.0224309	0.998109	-0.0696563	0.167507	0.458538
lpg1889	0.85817	0.0432158	0.54237	0.20388	0.998109	0.0834054	0.370544	0.270796
lpg1890	0.00916838	0.76048	0.657701	0.220253	0.998109	0.186835	0.550616	-0.32936
lpg1891	0.0751251	-1.16756	0.269406	-0.674539	0.998109	0.24699	0.184534	0.770123
lpg1892	0.0319723	-0.904282	0.0402453	-0.653279	0.998109	0.216424	0.12955	0.494986
lpg1893	0.244329	-0.243225	0.692387	-0.105548	0.998109	0.0607989	0.315335	0.224922
lpg1894	0.280207	0.349504	0.0181579	0.47827	0.998109	0.109922	0.392174	0.262933
lpg1895	4.07587e-07	-3.16672	0.000364861	-2.01417	0.998109	0.0940801	0.00987217	1.27809
lpg1896	0.0799337	0.461889	0.871519	0.0665354	0.998109	0.0214155	0.288084	-0.344544
lpg1897	0.017884	0.523879	0.0019607	0.850767	0.998109	0.0658695	0.21891	0.42067
lpg1898	0.278267	-0.444283	0.742601	0.0895678	0.998109	-0.383162	0.399013	0.178489
lpg1899	0.308125	0.36028	0.047448	0.598148	0.998109	-0.331728	0.84191	-0.0664364
lpg1900	0.972496	0.0154051	0.29137	0.311333	0.998109	-0.0408726	0.210886	0.281156
lpg1901	0.00728278	0.744377	0.923731	-0.0576527	0.998109	0.112025	0.224765	-0.665392
lpg1902	0.522095	0.300933	0.0340014	0.470365	0.998109	0.155947	0.222009	0.346472
lpg1903	1.10396e-10	-1.57904	0.00334765	-1.0637	0.998109	-0.146026	0.157387	0.398162
lpg1904	0.0146659	0.743014	0.000849775	0.715644	0.998109	0.187625	0.344127	0.189714
lpg1905	0.0310606	0.571875	0.0225537	0.464563	0.998109	-0.160812	0.217874	-0.242787
lpg1906	0.911727	0.0380498	0.538855	0.184915	0.998109	-0.0567718	0.761721	0.118541
lpg1907	0.00291368	0.771683	0.916555	0.0498164	0.998109	0.321775	0.391163	-0.378895
lpg1908	0.00357616	-0.734622	0.0132502	-0.758863	0.998109	0.107992	0.776854	0.109667
lpg1909	0.130305	0.423237	0.0122991	0.583174	0.998109	-0.212398	0.924426	-0.0286082
lpg1910	0.238302	0.389247	0.0656294	0.438761	0.998109	-0.213171	0.557479	-0.141236
lpg1911	0.549412	0.231511	0.676836	-0.181485	0.998109	-0.188373	0.178985	-0.577758
lpg1912	6.0287e-07	1.17694	0.00865246	0.698793	0.998109	0.100894	0.313778	-0.354136
lpg1913	0.000634126	-0.751704	0.00940548	-0.581829	0.998109	0.0586829	0.238223	0.251451
lpg1914	0.082279	-0.781789	0.569923	-0.208917	0.998109	-0.425889	0.670879	0.175566
lpg1915	4.72489e-06	-1.47783	0.0419714	-0.881812	0.998109	-0.313174	0.149427	0.313128
lpg1916	0.142424	-0.672757	0.0659005	0.711037	0.998109	-0.466193	0.026498	0.94205
lpg1917	1.85476e-08	1.19135	0.0497673	0.681508	0.998109	0.144205	0.437662	-0.343011
lpg1918	0.01625	0.58207	0.778564	-0.158482	0.998109	0.0606777	0.216376	-0.65652
lpg1919	1.60973e-09	1.33741	0.0882775	0.644486	0.998109	-0.015901	0.0996378	-0.685728
lpg1920	2.45377e-06	1.47893	0.387173	0.454644	0.998109	0.231663	0.0664032	-0.753019
lpg1921	4.59684e-05	0.931958	0.965566	0.0231308	0.998109	-0.0242044	0.0263319	-0.908448
lpg1922	4.07546e-07	0.881115	0.430216	0.31555	0.998109	0.153303	0.319446	-0.390952
lpg1923	0.156342	0.308847	0.739342	-0.130707	0.998109	0.024944	0.252009	-0.391683
lpg1924	4.68831e-05	1.06548	0.646456	0.279767	0.998109	0.268251	0.46852	-0.494993
lpg1925	0.099515	-0.455282	0.60774	-0.187277	0.998109	-0.104503	0.342311	0.191408
lpg1926	0.0245305	-0.591567	0.559202	-0.194218	0.998109	-0.116954	0.222009	0.303004
lpg1927	0.343173	-0.332195	0.100346	-0.426189	0.998109	0.0277213	0.900815	-0.0443994
lpg1928	0.262277	0.226623	0.572296	0.155554	0.998109	-0.0331786	0.740628	-0.0770441
lpg1930	0.0633254	0.51082	0.0100849	0.597338	0.998109	0.0865363	0.440425	0.196766
lpg1931	0.055653	-0.535354	0.0620003	0.773431	0.998109	-0.463531	0.0538809	0.871443
lpg1932	0.717445	0.235341	0.917373	0.0348299	0.998109	0.287527	0.69248	0.11587
lpg1933	0.359959	-0.510523	0.534292	-0.382943	0.998109	0.139167	0.656553	0.293652
lpg1934	0.986944	0.0106956	0.0442319	0.78499	0.998109	0.160886	0.0729156	0.965778
lpg1935	0.378547	-0.337241	0.0853386	0.723297	0.998109	-0.281091	0.0702288	0.798201
lpg1936	0.00498022	-0.743675	0.00105031	-0.626925	0.998109	0.0772653	0.31351	0.218024
lpg1937	0.0038767	-0.900029	0.974722	-0.0138533	0.998109	-0.312371	0.119854	0.602518
lpg1938	0.00117187	-0.73572	0.44878	0.373976	0.998109	-0.0776057	0.042941	1.06114
lpg1939	3.23609e-07	-1.03303	0.00154758	-0.953229	0.998109	0.0942368	0.385741	0.20417
lpg1940	0.619433	-0.143342	0.65864	-0.129154	0.998109	0.145259	0.525277	0.18326
lpg1941	0.00118003	-0.96192	0.00516987	-0.623497	0.998109	-0.0494671	0.365781	0.31774
lpg1942	0.457578	0.180025	0.862496	0.056543	0.998109	0.00646239	0.759707	-0.0911714
lpg1943	0.483265	-0.206409	0.873902	0.0665227	0.998109	-0.092684	0.612773	0.207343
lpg1944	0.689495	-0.126953	0.964163	-0.0157157	0.998109	0.192425	0.308225	0.329798
lpg1945	0.885597	0.0421059	0.637392	0.13721	0.998109	0.00407943	0.674523	0.124326
lpg1946	0.142626	0.419607	0.00435615	0.711389	0.998109	-0.0466227	0.329729	0.270612
lpg1947	0.910837	-0.079136	0.784197	-0.127721	0.998109	0.317557	0.520641	0.293429
lpg1948	0.0585874	-0.788178	0.311966	-0.998575	0.998109	0.0359539	0.910333	-0.155757
lpg1949	0.753027	-0.132107	0.616977	0.172514	0.998109	-0.116978	0.595558	0.206844
lpg1950	0.0796311	-0.65003	0.036594	-1.22408	0.998109	0.364023	0.812025	-0.188883
lpg1951	0.0787224	-0.552393	0.0509254	-0.567097	0.998109	-0.0946234	0.800275	-0.0781687
lpg1952	0.44767	-0.261726	0.253356	-0.378768	0.998109	0.0596957	0.94747	-0.0304012
lpg1953	0.000187672	1.72577	0.542652	0.872366	0.998109	0.121738	0.670699	-0.70985
lpg1954	0.797759	0.113891	0.053094	0.633657	0.998109	-0.287096	0.492565	0.254493
lpg1955	0.181857	0.422807	0.00945949	0.535385	0.998109	-0.0563794	0.786458	0.0819174
lpg1956	0.442216	0.204254	0.894853	0.0496786	0.998109	0.0240544	0.716113	-0.0984435
lpg1957	0.0049966	0.914168	0.045861	0.547115	0.998109	0.252755	0.786536	-0.0874366
lpg1958	0.0138487	0.946004	0.00180201	0.837334	0.998109	0.187131	0.785987	0.10434
lpg1959	5.18793e-06	1.14151	0.0113825	0.545376	0.998109	0.369278	0.370513	-0.200544
lpg1960	0.928322	-0.0522547	0.148433	-0.420409	0.998109	0.248454	0.75429	-0.095594
lpg1961	2.55549e-06	-0.880538	0.784197	-0.111555	0.998109	-0.0862213	0.0317767	0.710247
lpg1962	1.27709e-07	-1.11821	0.0407061	-0.636873	0.998109	-0.027452	0.202965	0.481946
lpg1963	0.0371636	-1.29685	0.0260608	-1.2553	0.998109	0.403848	0.35781	0.47232
lpg1964	0.653747	0.221282	0.557698	0.235893	0.998109	0.309831	0.43734	0.351174
lpg1965	0.0568632	0.622018	0.000382604	0.84521	0.998109	-0.0194143	0.464051	0.232225
lpg1966	0.527158	-0.12901	0.765124	-0.0752665	0.998109	0.0472997	0.437809	0.128019
lpg1967	0.531276	0.192476	0.00961758	0.69044	0.998109	-0.257222	0.409739	0.264952
lpg1968	0.457253	-0.327803	0.496887	0.284563	0.998109	-0.0162962	0.0314589	0.626214
lpg1969	0.669325	0.120456	0.329106	0.254854	0.998109	0.0714053	0.296767	0.23091
lpg1970	0.955138	0.032761	0.0541553	0.859224	0.998109	-0.282444	0.145181	0.570304
lpg1971	0.43305	0.247606	0.0158051	0.682366	0.998109	-0.389892	0.776333	0.0724551
lpg1972	0.616672	-0.232058	0.227083	-0.458212	0.998109	-0.220078	0.3263	-0.425461
lpg1973	3.85358e-30	-2.44559	0.0059607	-1.4491	0.998109	0.0249094	0.0768459	1.05115
lpg1974	0.406158	-0.233573	0.702105	-0.158153	0.998109	-0.0858122	0.967443	0.0159925
lpg1975	0.0113734	-0.706986	0.234124	0.355508	0.998109	-0.312551	0.015755	0.775874
lpg1976	0.135849	-0.357253	0.180564	0.525498	0.998109	0.00367539	0.0364821	0.917562
lpg1977	9.7922e-13	-1.31118	3.1784e-07	-1.22938	0.998109	0.000988767	0.69248	0.112519
lpg1978	0.727875	-0.119273	0.890423	0.0364428	0.998109	-0.253395	0.737799	-0.0753035
lpg1979	0.593369	0.175591	0.121665	0.372695	0.998109	-0.310968	0.750406	-0.0895309
lpg1980	0.326261	0.591291	0.505968	0.621149	0.998109	0.0286828	0.881715	0.12007
lpg1981	0.25491	-0.549518	0.781097	0.213451	0.998109	-0.354442	0.578415	0.437472
lpg1982	0.11203	0.561714	0.00562303	0.913637	0.998109	-0.0188343	0.275519	0.347903
lpg1983	0.00278333	-0.774793	0.000875375	-0.988986	0.998109	0.103751	0.810175	-0.0761544
lpg1984	0.020268	-0.652941	0.00993688	-0.802922	0.998109	0.203382	0.781528	0.0714603
lpg1985	0.172693	0.36242	0.8885	-0.0392812	0.998109	0.382391	0.980846	0.00767596
lpg1986	0.187234	0.369256	0.775538	-0.122618	0.998109	0.152288	0.492565	-0.313188
lpg1987	0.763411	-0.131269	0.621097	0.170835	0.998109	-0.245002	0.826201	0.078084
lpg1988	0.877373	0.0709499	0.00445629	0.607195	0.998109	-0.376748	0.411389	0.187587
lpg1989	7.9561e-13	-1.17245	0.356792	-0.352751	0.998109	-0.00438044	0.0335036	0.842413
lpg1990	0.376952	-0.222738	0.572296	0.192884	0.998109	-0.0532258	0.211276	0.384166
lpg1991	0.945339	-0.0287345	0.705442	0.138275	0.998109	0.127985	0.366135	0.321193
lpg1992	0.729888	-0.106538	0.170727	-0.425727	0.998109	0.142378	0.715494	-0.150473
lpg1993	0.000924623	-0.940258	0.000540326	-0.929678	0.998109	0.0690549	0.737381	0.106967
lpg1994	4.13151e-06	1.66497	0.0379999	1.1634	0.998109	0.104848	0.655583	-0.377243
lpg1995	0.00150766	0.98266	0.080745	0.679677	0.998109	0.269448	0.966986	-0.0199218
lpg1996	0.13994	0.427813	0.276063	0.3694	0.998109	0.022035	0.967443	-0.0171599
lpg1997	0.05796	0.651846	0.329787	0.531581	0.998109	-0.253455	0.485026	-0.341228
lpg1998	0.17481	0.463857	0.903533	0.0505258	0.998109	-0.133297	0.143013	-0.522731
lpg1999	0.0257367	-0.880931	0.0189848	-0.752271	0.998109	0.129845	0.527543	0.291957
lpg2000	0.427458	0.218089	0.0612173	0.682271	0.998109	-0.0100433	0.275519	0.485148
lpg2001	0.000551129	0.785857	0.114958	0.49726	0.998109	-0.272109	0.0582034	-0.541705
lpg2002	0.544737	0.258852	0.983051	-0.0115236	0.998109	-0.347508	0.119906	-0.602986
lpg2003	0.0191031	0.709505	0.0119876	0.721631	0.998109	-0.233652	0.558124	-0.19795
lpg2004	0.00738575	0.602892	0.957257	-0.0231673	0.998109	-0.0874146	0.0332408	-0.689227
lpg2005	0.953043	0.0241011	0.901246	0.0576893	0.998109	-0.169351	0.749955	-0.121955
lpg2006	0.110963	-0.49623	0.741577	-0.106874	0.998109	-0.245659	0.520641	0.168685
lpg2007	1.73026e-10	-2.21681	6.61702e-10	-2.18353	0.998109	0.0378763	0.869383	0.0869012
lpg2008	1.2762e-10	-2.65802	1.85078e-17	-2.58533	0.998109	0.201046	0.378804	0.309991
lpg2009	0.00263263	-0.622413	0.410538	-0.306909	0.998109	-0.0106948	0.365682	0.333992
lpg2010	0.00142744	-0.749961	0.0372569	-0.487095	0.998109	-0.15552	0.573523	0.130838
lpg2011	0.0473087	-0.858827	0.0345176	-0.612389	0.998109	-0.411408	0.514708	-0.139696
lpg2012	0.801431	-0.0849603	0.0721636	-0.446959	0.998109	-0.156017	0.0587668	-0.49458
lpg2013	0.831208	-0.0619381	0.264968	0.302871	0.998109	-0.207865	0.490451	0.185843
lpg2014	0.94902	0.0241807	0.923731	-0.0284193	0.998109	-0.0901952	0.652887	-0.115083
lpg2015	0.00440128	-0.728563	0.010217	-0.774698	0.998109	0.148224	0.709843	0.123985
lpg2016	0.996057	-0.00204338	0.659528	0.131255	0.998109	0.0459081	0.428705	0.206212
lpg2017	0.00421767	-0.690181	0.026076	-0.636865	0.998109	-0.0590206	0.948732	0.0232454
lpg2018	0.000632141	-1.02837	0.000372139	-0.966856	0.998109	-0.0701219	0.967748	0.0164333
lpg2019	0.000116016	0.716532	0.590271	0.236859	0.998109	0.0920792	0.43426	-0.36416
lpg2020	0.267235	-0.427888	0.742601	0.122674	0.998109	0.0638973	0.0690496	0.643772
lpg2021	0.0240393	-0.418131	0.063134	-0.43579	0.998109	0.0932677	0.598927	0.102179
lpg2022	0.343683	0.238084	0.872223	-0.0509064	0.998109	0.0062353	0.31142	-0.2559
lpg2023	0.000924623	0.787993	0.0664631	0.445348	0.998109	0.100862	0.307677	-0.21449
lpg2024	0.406281	0.448919	0.862732	0.101522	0.998109	0.0757002	0.238223	-0.246354
lpg2025	NA	-1.18306	0.415952	-1.27229	NA	-0.0122887	0.969727	-0.0778766
lpg2026	0.845712	-0.170707	0.755277	-0.375132	0.998109	0.0311625	0.912049	-0.151731
lpg2027	0.0969189	0.414261	0.174183	0.350945	0.998109	-0.162272	0.365382	-0.198608
lpg2028	0.367133	0.226306	0.695841	0.130277	0.998109	-0.219891	0.292593	-0.288684
lpg2029	0.735796	-0.0990872	0.327922	0.265925	0.998109	-0.164022	0.450497	0.229285
lpg2030	0.00706718	0.675996	0.473199	0.184566	0.998109	0.116051	0.12955	-0.350167
lpg2031	0.0766516	0.339214	0.600951	-0.184981	0.998109	0.0151748	0.157387	-0.483083
lpg2032	0.839546	0.0770988	0.048502	0.458591	0.998109	-0.397047	0.977738	0.00903439
lpg2033	0.161595	-0.555392	0.997368	-0.00117634	0.998109	-0.380858	0.474107	0.198967
lpg2034	1.32019e-05	0.986174	0.0119876	0.635159	0.998109	0.0506854	0.132647	-0.277698
lpg2035	0.0459828	0.615089	0.0013582	0.687457	0.998109	-0.0424868	0.868246	0.0566135
lpg2036	0.909497	0.0463674	0.218564	0.436746	0.998109	-0.533322	0.727993	-0.12692
lpg2037	0.387943	0.25642	0.516758	0.153319	0.998109	-0.0525219	0.510117	-0.133095
lpg2038	0.138579	-0.799641	0.448631	0.482582	0.998109	0.135282	0.0327922	1.45186
[truncated: 884 more rows]
